# Supplementary material for: Transcriptome-based gene regulatory network analyses of differential cold tolerance of two tobacco cultivars
Source: BMC Plant Biol. 2022 Jul 26;22:369. doi: 10.1186/s12870-022-03767-7 (PMC9316383; doi:10.1186/s12870-022-03767-7)
Supplement: Supplementary file 2 — Additional file 2. [file 12870_2022_3767_MOESM2_ESM.xlsx]

## Sheet: Table S1
Table S1. Summary of sequencing data quality
Sample	Clean reads	Mapping reads	Mapping ratio	Quality reads	Quality reads
				(MapQ>20)	ratio
TT_0h_rep1	52375736	34363777	0.6561	33258040	0.635
TT_0h_rep2	52825305	34482186	0.6528	33347646	0.6313
TT_0h_rep3	52555106	34291439	0.6525	33116403	0.6301
TT_0.5h_rep1	50774199	32773628	0.6455	31766628	0.6256
TT_0.5h_rep2	50778302	32919592	0.6483	31756337	0.6254
TT_0.5h_rep3	52854521	33695873	0.6375	32721389	0.6191
TT_1h_rep1	52401386	33850134	0.646	32814518	0.6262
TT_1h_rep2	51042147	33072152	0.6479	32020636	0.6273
TT_1h_rep3	52079117	33487150	0.643	32458905	0.6233
TT_2h_rep1	50915157	32160218	0.6316	31131656	0.6114
TT_2h_rep2	50804438	31685570	0.6237	30645703	0.6032
TT_2h_rep3	51568605	32591523	0.632	31446824	0.6098
TT_4h_rep1	50880557	32032388	0.6296	31048412	0.6102
TT_4h_rep2	51054763	32167760	0.6301	31118847	0.6095
TT_4h_rep3	51265834	32654398	0.637	31647555	0.6173
TT_8h_rep1	51267190	32395707	0.6319	31347885	0.6115
TT_8h_rep2	53257122	33637886	0.6316	32608797	0.6123
TT_8h_rep3	53190515	33563722	0.631	32510070	0.6112
YT_0h_rep1	51674209	34182187	0.6615	32946336	0.6376
YT_0h_rep2	51448276	33832301	0.6576	32734539	0.6363
YT_0h_rep3	50852018	33407124	0.6569	32292440	0.635
YT_0.5h_rep1	49827203	32574370	0.6537	31522502	0.6326
YT_0.5h_rep2	51969329	34194685	0.658	32978174	0.6346
YT_0.5h_rep3	52033222	34198395	0.6572	32997466	0.6342
YT_1h_rep1	50701832	33026544	0.6514	32011254	0.6314
YT_1h_rep2	51438831	33783104	0.6568	32647448	0.6347
YT_1h_rep3	51356269	33166254	0.6458	32114129	0.6253
YT_2h_rep1	51729494	33152167	0.6409	32049892	0.6196
YT_2h_rep2	51360177	33057615	0.6436	32014688	0.6233
YT_2h_rep3	51759777	33579272	0.6488	32339677	0.6248
YT_4h_rep1	51895264	33349028	0.6426	32159305	0.6197
YT_4h_rep2	50512902	32604276	0.6455	31503251	0.6237
YT_4h_rep3	52484255	36369046	0.693	34182406	0.6513
YT_8h_rep1	48841561	31324328	0.6413	30209843	0.6185
YT_8h_rep2	53053838	33923198	0.6394	32760179	0.6175
YT_8h_rep3	51929140	33551595	0.6461	32359352	0.6231

## Sheet: Table S2
Table S2. Summary of time-point-related cold-induced DEGs within TT or YT or between TT and YT
	DEGs
	Down-regulated		Up-regulated
TT_0.5 vs TT_0	440	Total (unique): 2,941	1214	Total (unique): 3,952
TT_1 vs TT_0	523		1267
TT_2 vs TT_0	1186		1729
TT_4 vs TT_0	1424		2251
TT_8 vs TT_0	1859		3000
YT_0.5 vs YT_0	72	Total (unique): 2,251	522	Total (unique): 3,454
YT_1 vs YT_0	281		1020
YT_2 vs YT_0	840		1342
YT_4 vs YT_0	945		2167
YT_8 vs YT_0	1443		2574
YT_0 vs TT_0	750	Total (unique): 2,300	857	Total (unique): 2,311
YT_0.5 vs TT_0.5	850		631
YT_1 vs TT_1	885		750
YT_2 vs TT_2	496		494
YT_4 vs TT_4	662		1055
YT_8 vs TT_8	425		551
Note: TT represents variety Tai Tobacco; YT represents variety Yan Tobacco.

## Sheet: Table S3
Table S3. Differentially expressed TFs/PKs across all time points
TT vs TT(0h)					YT vs YT(0h)					YT vs TT
In the corresponding Figure S4A/B, 89 TFs/79 PKs were differentially expressed across all time points					In the corresponding Figure S4C/D, 49 TFs/19 PKs were differentially expressed across all time points					In the corresponding Figure 3A/B, 14 TFs/6 PKs were differentially expressed across all time points
gene_namepK_family	TF family	gene_name	pK_family	pK_desc	gene_namepK_family	TF family	gene_name	pK_family	pK_desc	gene_namepK_family	TF family	gene_name	pK_family	pK_desc
Nitab4.5_0002419g0050.1	AP2-EREBP	Nitab4.5_0000582g0140.1	PPC:1.6.1	Leucine Rich Repeat Kinase IX	Nitab4.5_0000048g0080.1	WRKY	Nitab4.5_0000911g0010.1	PPC:1.2.1	Receptor Like Cytoplasmic Kinase VIII	Nitab4.5_0002315g0010.1	ARR-B	Nitab4.5_0002315g0110.1	PPC:4.2.4	SNF1 Related Protein Kinase (SnRK)
Nitab4.5_0005061g0040.1	AP2-EREBP	Nitab4.5_0000911g0010.1	PPC:1.2.1	Receptor Like Cytoplasmic Kinase VIII	Nitab4.5_0001226g0020.1	WRKY	Nitab4.5_0001234g0050.1	PPC:4.2.4	SNF1 Related Protein Kinase (SnRK)	Nitab4.5_0001088g0170.1	AP2-EREBP	Nitab4.5_0000136g0460.1	PPC:1.6.2	Plant External Response Like Kinase
Nitab4.5_0000142g0350.1	bZIP	Nitab4.5_0003021g0040.1	PPC:1.12.4	Leucine Rich Repeat Kinase XI & XII	Nitab4.5_0002419g0050.1	AP2-EREBP	Nitab4.5_0000003g0890.1	PPC:1.12.5	Leucine Rich Repeat Kinase X	Nitab4.5_0000138g0030.1	AP2-EREBP	Nitab4.5_0000525g0060.1	PPC:1.10.1	Receptor Like Cytoplasmic Kinase VI
Nitab4.5_0005259g0020.1	HSF	Nitab4.5_0000038g0360.1	PPC:1.12.1	Leucine Rich Repeat Kinase X	Nitab4.5_0005259g0020.1	HSF	Nitab4.5_0000714g0030.1	PPC:1.9.1	CRPK1 Like Kinase (Types 1 and 2)	Nitab4.5_0000627g0060.1	WRKY	Nitab4.5_0002465g0090.1	PPC:1.7.2	Domain of Unknown Function 26 (DUF26) Kinase
Nitab4.5_0000047g0140.1	WRKY	Nitab4.5_0000101g0350.1	PPC:1.2.2	Receptor Like Cytoplasmic Kinase VII	Nitab4.5_0000047g0140.1	WRKY	Nitab4.5_0001651g0090.1	PPC:1.9.2	S Domain Kinase (Type 2)	Nitab4.5_0001478g0200.1	G2-like	Nitab4.5_0000375g0160.1	PPC:4.2.4	SNF1 Related Protein Kinase (SnRK)
Nitab4.5_0000092g0120.1	GRAS	Nitab4.5_0001199g0020.1	PPC:1.2.2	Receptor Like Cytoplasmic Kinase VII	Nitab4.5_0000092g0120.1	GRAS	Nitab4.5_0001981g0040.1	PPC:1.2.2	Receptor Like Cytoplasmic Kinase VII	Nitab4.5_0003259g0030.1	ABI3VP1	Nitab4.5_0000525g0010.1	PPC:1.12.4	Leucine Rich Repeat Kinase XI & XII
Nitab4.5_0001735g0150.1	GRAS	Nitab4.5_0000608g0140.1	PPC:4.2.1	Calcium Dependent Protein Kinase	Nitab4.5_0001735g0150.1	GRAS	Nitab4.5_0004981g0060.1	PPC:1.5.2	LRK10 Like Kinase (Type 1)	Nitab4.5_0001242g0040.1	MADS
Nitab4.5_0000600g0050.1	AP2-EREBP	Nitab4.5_0005528g0080.1	PPC:1.5.2	LRK10 Like Kinase (Type 1)	Nitab4.5_0000600g0050.1	AP2-EREBP	Nitab4.5_0001223g0090.1	PPC:1.7.2	Domain of Unknown Function 26 (DUF26) Kinase	Nitab4.5_0001088g0200.1	AP2-EREBP
Nitab4.5_0000842g0120.1	MYB	Nitab4.5_0000119g0170.1	PPC:1.7.1	S Domain Kinase (Type 1)	Nitab4.5_0000006g0300.1	WRKY	Nitab4.5_0001478g0040.1	PPC:4.2.4	SNF1 Related Protein Kinase (SnRK)	Nitab4.5_0001751g0070.1	DBP
Nitab4.5_0002716g0070.1	AP2-EREBP	Nitab4.5_0002823g0080.1	PPC:1.16.1	Receptor Like Cytoplasmic Kinase II	Nitab4.5_0002394g0010.1	AP2-EREBP	Nitab4.5_0002700g0130.1	PPC:4.4.1	Unknown Function Kinase	Nitab4.5_0001088g0180.1	AP2-EREBP
Nitab4.5_0000605g0210.1	C2C2-Dof	Nitab4.5_0000563g0030.1	PPC:1.2.2	Receptor Like Cytoplasmic Kinase VII	Nitab4.5_0001441g0050.1	AP2-EREBP	Nitab4.5_0000362g0110.1	PPC:1.9.2	S Domain Kinase (Type 2)	Nitab4.5_0001740g0080.1	bHLH
Nitab4.5_0000486g0010.1	AP2-EREBP	Nitab4.5_0001663g0190.1	PPC:1.9.2	S Domain Kinase (Type 2)	Nitab4.5_0000343g0360.1	Tify	Nitab4.5_0000883g0010.1	PPC:1.9.2	S Domain Kinase (Type 2)	Nitab4.5_0000202g0480.1	AP2-EREBP
Nitab4.5_0000006g0300.1	WRKY	Nitab4.5_0001234g0050.1	PPC:4.2.4	SNF1 Related Protein Kinase (SnRK)	Nitab4.5_0001159g0160.1	WRKY	Nitab4.5_0004880g0010.1	PPC:4.2.4	SNF1 Related Protein Kinase (SnRK)	Nitab4.5_0001088g0210.1	G2-like
Nitab4.5_0000799g0050.1	ABI3VP1	Nitab4.5_0000003g0890.1	PPC:1.12.5	Leucine Rich Repeat Kinase X	Nitab4.5_0003219g0010.1	AP2-EREBP	Nitab4.5_0002389g0040.1	PPC:1.12.4	Leucine Rich Repeat Kinase XI & XII	Nitab4.5_0000188g0190.1	bZIP
Nitab4.5_0001245g0010.1	bHLH	Nitab4.5_0001323g0150.1	PPC:1.10.1	Receptor Like Cytoplasmic Kinase VI	Nitab4.5_0000519g0170.1	NAC	Nitab4.5_0000022g0300.1	PPC:4.5.1	MAPK Family
Nitab4.5_0002394g0010.1	AP2-EREBP	Nitab4.5_0000714g0030.1	PPC:1.9.1	CRPK1 Like Kinase (Types 1 and 2)	Nitab4.5_0001083g0010.1	AP2-EREBP	Nitab4.5_0001536g0030.1	PPC:1.9.1	CRPK1 Like Kinase (Types 1 and 2)
Nitab4.5_0000888g0020.1	C2H2	Nitab4.5_0003865g0030.1	PPC:4.5.4	GSK3/Shaggy Like Protein Kinase Family	Nitab4.5_0001992g0130.1	AP2-EREBP	Nitab4.5_0000325g0050.1	PPC:4.2.4	SNF1 Related Protein Kinase (SnRK)
Nitab4.5_0001967g0020.1	C2C2-Dof	Nitab4.5_0001651g0090.1	PPC:1.9.2	S Domain Kinase (Type 2)	Nitab4.5_0003620g0010.1	GRAS	Nitab4.5_0003295g0120.1	PPC:1.12.4	Leucine Rich Repeat Kinase XI & XII
Nitab4.5_0000184g0110.1	WRKY	Nitab4.5_0001981g0040.1	PPC:1.2.2	Receptor Like Cytoplasmic Kinase VII	Nitab4.5_0002172g0010.1	NAC	Nitab4.5_0000328g0110.1	PPC:4.4.1	Unknown Function Kinase
Nitab4.5_0000130g0320.1	WRKY	Nitab4.5_0002278g0010.1	PPC:4.2.6	IRE/NPH/PI dependent/S6 Kinase	Nitab4.5_0000363g0280.1	bZIP
Nitab4.5_0000208g0170.1	MYB	Nitab4.5_0000024g0260.1	PPC:1.2.2	Receptor Like Cytoplasmic Kinase VII	Nitab4.5_0000164g0180.1	C2H2
Nitab4.5_0000200g0100.1	WRKY	Nitab4.5_0002972g0030.1	PPC:4.1.1	MAP3K	Nitab4.5_0000068g0400.1	MYB
Nitab4.5_0000319g0290.1	HB	Nitab4.5_0002345g0020.1	PPC:1.7.2	Domain of Unknown Function 26 (DUF26) Kinase	Nitab4.5_0004133g0010.1	MYB
Nitab4.5_0001923g0010.1	C2C2-Dof	Nitab4.5_0000790g0030.1	PPC:4.1.1	MAP3K	Nitab4.5_0000300g0100.1	bHLH
Nitab4.5_0002614g0020.1	bHLH	Nitab4.5_0000714g0050.1	PPC:1.9.1	CRPK1 Like Kinase (Types 1 and 2)	Nitab4.5_0000889g0030.1	MYB
Nitab4.5_0000343g0360.1	Tify	Nitab4.5_0004981g0060.1	PPC:1.5.2	LRK10 Like Kinase (Type 1)	Nitab4.5_0002944g0100.1	WRKY
Nitab4.5_0001159g0160.1	WRKY	Nitab4.5_0000258g0290.1	PPC:4.5.4	GSK3/Shaggy Like Protein Kinase Family	Nitab4.5_0000564g0080.1	MYB
Nitab4.5_0000435g0080.1	AP2-EREBP	Nitab4.5_0000694g0060.1	PPC:1.5.2	LRK10 Like Kinase (Type 1)	Nitab4.5_0000600g0060.1	AP2-EREBP
Nitab4.5_0003219g0010.1	AP2-EREBP	Nitab4.5_0001223g0090.1	PPC:1.7.2	Domain of Unknown Function 26 (DUF26) Kinase	Nitab4.5_0000073g0270.1	Tify
Nitab4.5_0000519g0170.1	NAC	Nitab4.5_0002345g0030.1	PPC:1.7.2	Domain of Unknown Function 26 (DUF26) Kinase	Nitab4.5_0000223g0340.1	WRKY
Nitab4.5_0004666g0020.1	AP2-EREBP	Nitab4.5_0000295g0120.1	PPC:1.9.2	S Domain Kinase (Type 2)	Nitab4.5_0000675g0010.1	AP2-EREBP
Nitab4.5_0001083g0010.1	AP2-EREBP	Nitab4.5_0003290g0010.1	PPC:4.2.1	Calcium Dependent Protein Kinase	Nitab4.5_0002350g0030.1	AP2-EREBP
Nitab4.5_0002299g0030.1	SBP	Nitab4.5_0002649g0020.1	PPC:4.2.1	Calcium Dependent Protein Kinase	Nitab4.5_0003665g0040.1	AP2-EREBP
Nitab4.5_0001992g0130.1	AP2-EREBP	Nitab4.5_0000864g0060.1	PPC:4.2.1	Calcium Dependent Protein Kinase	Nitab4.5_0000490g0020.1	Trihelix
Nitab4.5_0003620g0010.1	GRAS	Nitab4.5_0000638g0190.1	PPC:4.5.2	CDC2 Like Kinase Family	Nitab4.5_0000046g0020.1	WRKY
Nitab4.5_0000555g0130.1	WRKY	Nitab4.5_0000482g0050.1	PPC:1.1.3	Putative protein kinase/Putative receptor-like protein kinase	Nitab4.5_0001889g0060.1	MYB
Nitab4.5_0002172g0010.1	NAC	Nitab4.5_0002700g0130.1	PPC:4.4.1	Unknown Function Kinase	Nitab4.5_0001200g0100.1	AP2-EREBP
Nitab4.5_0001047g0070.1	MYB	Nitab4.5_0003298g0070.1	PPC:4.4.1	Unknown Function Kinase	Nitab4.5_0001663g0210.1	C2C2-GATA
Nitab4.5_0005990g0020.1	AP2-EREBP	Nitab4.5_0003173g0080.1	PPC:1.14.2	Receptor Like Cytoplasmic Kinase IX	Nitab4.5_0004234g0080.1	Tify
Nitab4.5_0002211g0060.1	AP2-EREBP	Nitab4.5_0001215g0160.1	PPC:4.2.6	IRE/NPH/PI dependent/S6 Kinase	Nitab4.5_0000116g0330.1	AP2-EREBP
Nitab4.5_0000363g0280.1	bZIP	Nitab4.5_0000783g0150.1	PPC:1.2.2	Receptor Like Cytoplasmic Kinase VII	Nitab4.5_0000287g0160.1	bHLH
Nitab4.5_0000274g0200.1	MYB	Nitab4.5_0000365g0130.1	PPC:1.4.1	Crinkly 4 Like Kinase	Nitab4.5_0000005g0090.1	MYB
Nitab4.5_0004646g0060.1	GRAS	Nitab4.5_0000318g0160.1	PPC:1.12.4	Leucine Rich Repeat Kinase XI & XII	Nitab4.5_0000749g0090.1	GRAS
Nitab4.5_0000573g0030.1	ABI3VP1	Nitab4.5_0000338g0250.1	PPC:1.7.2	Domain of Unknown Function 26 (DUF26) Kinase	Nitab4.5_0002656g0050.1	bHLH
Nitab4.5_0000036g0240.1	HB	Nitab4.5_0005223g0040.1	PPC:2.1.4	GmPK6/AtMRK1 Family	Nitab4.5_0006893g0010.1	MYB
Nitab4.5_0000164g0180.1	C2H2	Nitab4.5_0001032g0020.1	PPC:1.4.1	Crinkly 4 Like Kinase	Nitab4.5_0001580g0110.1	bHLH
Nitab4.5_0000412g0010.1	AP2-EREBP	Nitab4.5_0000362g0110.1	PPC:1.9.2	S Domain Kinase (Type 2)	Nitab4.5_0000516g0110.1	AP2-EREBP
Nitab4.5_0000068g0400.1	MYB	Nitab4.5_0000883g0010.1	PPC:1.9.2	S Domain Kinase (Type 2)
Nitab4.5_0005428g0010.1	HSF	Nitab4.5_0000770g0130.1	PPC:1.11.1	Legume Lectin Domain Kinase
Nitab4.5_0003309g0010.1	zf-HD	Nitab4.5_0004880g0010.1	PPC:4.2.4	SNF1 Related Protein Kinase (SnRK)
Nitab4.5_0001295g0240.1	C2H2	Nitab4.5_0009314g0050.1	PPC:1.6.2	Plant External Response Like Kinase
Nitab4.5_0000300g0100.1	bHLH	Nitab4.5_0002350g0090.1	PPC:1.11.1	Legume Lectin Domain Kinase
Nitab4.5_0002105g0060.1	C2H2	Nitab4.5_0002389g0040.1	PPC:1.12.4	Leucine Rich Repeat Kinase XI & XII
Nitab4.5_0000889g0030.1	MYB	Nitab4.5_0000022g0300.1	PPC:4.5.1	MAPK Family
Nitab4.5_0003437g0010.1	PLATZ	Nitab4.5_0006119g0050.1	PPC:4.2.1	Calcium Dependent Protein Kinase
Nitab4.5_0002944g0100.1	WRKY	Nitab4.5_0000272g0080.1	PPC:1.12.4	Leucine Rich Repeat Kinase XI & XII
Nitab4.5_0002904g0110.1	OFP	Nitab4.5_0002836g0050.1	PPC:1.2.2	Receptor Like Cytoplasmic Kinase VII
Nitab4.5_0000564g0080.1	MYB	Nitab4.5_0000536g0010.1	PPC:1.7.2	Domain of Unknown Function 26 (DUF26) Kinase
Nitab4.5_0002029g0050.1	bHLH	Nitab4.5_0001536g0030.1	PPC:1.9.1	CRPK1 Like Kinase (Types 1 and 2)
Nitab4.5_0004679g0020.1	GRAS	Nitab4.5_0000325g0050.1	PPC:4.2.4	SNF1 Related Protein Kinase (SnRK)
Nitab4.5_0002526g0070.1	AP2-EREBP	Nitab4.5_0002907g0030.1	PPC:1.7.2	Domain of Unknown Function 26 (DUF26) Kinase
Nitab4.5_0000600g0060.1	AP2-EREBP	Nitab4.5_0003295g0120.1	PPC:1.12.4	Leucine Rich Repeat Kinase XI & XII
Nitab4.5_0000073g0270.1	Tify	Nitab4.5_0000207g0430.1	PPC:1.7.2	Domain of Unknown Function 26 (DUF26) Kinase
Nitab4.5_0001105g0110.1	C2H2	Nitab4.5_0000892g0040.1	PPC:1.9.2	S Domain Kinase (Type 2)
Nitab4.5_0000223g0340.1	WRKY	Nitab4.5_0000438g0070.1	PPC:4.2.1	Calcium Dependent Protein Kinase
Nitab4.5_0000569g0020.1	C2H2	Nitab4.5_0000230g0020.1	PPC:1.11.1	Legume Lectin Domain Kinase
Nitab4.5_0000675g0010.1	AP2-EREBP	Nitab4.5_0000328g0110.1	PPC:4.4.1	Unknown Function Kinase
Nitab4.5_0000140g0200.1	AP2-EREBP	Nitab4.5_0004360g0070.1	PPC:1.7.2	Domain of Unknown Function 26 (DUF26) Kinase
Nitab4.5_0000255g0080.1	C2C2-Dof	Nitab4.5_0000010g0270.1	PPC:1.12.4	Leucine Rich Repeat Kinase XI & XII
Nitab4.5_0002568g0030.1	WRKY	Nitab4.5_0000001g0020.1	PPC:1.2.1	Receptor Like Cytoplasmic Kinase VIII
Nitab4.5_0000490g0020.1	Trihelix	Nitab4.5_0001612g0080.1	PPC:4.2.6	IRE/NPH/PI dependent/S6 Kinase
Nitab4.5_0000046g0020.1	WRKY	Nitab4.5_0002356g0140.1	PPC:1.12.4	Leucine Rich Repeat Kinase XI & XII
Nitab4.5_0000021g0030.1	NAC	Nitab4.5_0002372g0020.1	PPC:1.5.1	Wall Associated Kinase-like Kinase
Nitab4.5_0006318g0060.1	MYB	Nitab4.5_0004273g0010.1	PPC:1.2.2	Receptor Like Cytoplasmic Kinase VII
Nitab4.5_0000953g0020.1	AP2-EREBP	Nitab4.5_0000916g0130.1	PPC:1.7.2	Domain of Unknown Function 26 (DUF26) Kinase
Nitab4.5_0000472g0020.1	AP2-EREBP	Nitab4.5_0000272g0160.1	PPC:1.2.2	Receptor Like Cytoplasmic Kinase VII
Nitab4.5_0001200g0100.1	AP2-EREBP	Nitab4.5_0002906g0140.1	PPC:1.7.2	Domain of Unknown Function 26 (DUF26) Kinase
Nitab4.5_0000892g0150.1	HB	Nitab4.5_0000381g0360.1	PPC:4.5.7	Unknown Function Kinase
Nitab4.5_0004234g0080.1	Tify
Nitab4.5_0000101g0370.1	TCP
Nitab4.5_0000005g0190.1	WRKY
Nitab4.5_0000749g0090.1	GRAS
Nitab4.5_0000121g0260.1	MYB
Nitab4.5_0006893g0010.1	MYB
Nitab4.5_0000818g0040.1	RWP-RK
Nitab4.5_0000915g0120.1	WRKY
Nitab4.5_0000516g0110.1	AP2-EREBP
Nitab4.5_0000063g0230.1	MYB

## Sheet: Table S4
Table S4. Gene's description in the correlation network of pink module.
name	tomato_desc	TAIR10_desc		Number Of Directed Edges in pink module	TF_family	name
Nitab4.5_0001083g0010	Ethylene-responsive transcription factor 4 IPR001471 Pathogenesis-related transcriptional factor and ERF, DNA-binding	CBF1, DREB1B, ATCBF1: C-repeat/DRE binding factor 1		304	AP2-EREBP	Nitab4.5_0001083g0010
Nitab4.5_0000143g0040	GRAS family transcription factor IPR005202 GRAS transcription factor	SCL13: SCARECROW-like 13		304	GRAS	Nitab4.5_0000143g0040
Nitab4.5_0000616g0070	COBRA-like protein IPR006918 Glycosyl-phosphatidyl inositol-anchored, plant	ATSEB1, COBL7, SEB1: COBRA-like protein-7 precursor		302		Nitab4.5_0000616g0070
Nitab4.5_0000092g0120	GRAS family transcription factor IPR005202 GRAS transcription factor	PAT1: GRAS family transcription factor		300	GRAS	Nitab4.5_0000092g0120
Nitab4.5_0002394g0010	Ethylene-responsive transcription factor 4 IPR001471 Pathogenesis-related transcriptional factor and ERF, DNA-binding	CBF2, DREB1C, FTQ4, ATCBF2: C-repeat/DRE binding factor 2		297	AP2-EREBP	Nitab4.5_0002394g0010
Nitab4.5_0006635g0010	Glutaredoxin family protein IPR012335 Thioredoxin fold	Glutaredoxin family protein		294		Nitab4.5_0006635g0010
Nitab4.5_0001213g0020	LRR receptor-like serine_threonine-protein kinase, RLP			294		Nitab4.5_0001213g0020
Nitab4.5_0001287g0070	Harpin-induced protein-like (Fragment) IPR010847 Harpin-induced 1	YLS9, NHL10, ATNHL10: Late embryogenesis abundant (LEA) hydroxyproline-rich glycoprotein family		293		Nitab4.5_0001287g0070
Nitab4.5_0006861g0010	Os07g0175100 protein (Fragment)	unknown protein similar to AT5G12010.1		292		Nitab4.5_0006861g0010
Nitab4.5_0000532g0070	Cytochrome P450	CYP707A1: cytochrome P450, family 707, subfamily A, polypeptide 1		290		Nitab4.5_0000532g0070
Nitab4.5_0000439g0050	Zinc finger A20 and AN1 domain-containing stress-associated protein 7 IPR000058 Zinc finger, AN1-type	A20/AN1-like zinc finger family protein		288		Nitab4.5_0000439g0050
Nitab4.5_0000749g0090	GRAS family transcription factor IPR005202 GRAS transcription factor	PAT1: GRAS family transcription factor		285	GRAS	Nitab4.5_0000749g0090
Nitab4.5_0000274g0240	Structural constituent of ribosome IPR008195 Ribosomal protein L34e	Ribosomal protein L34e superfamily protein		285		Nitab4.5_0000274g0240
Nitab4.5_0001244g0020	Unknown Protein			283		Nitab4.5_0001244g0020
Nitab4.5_0001637g0080	Glycosyltransferase IPR002495 Glycosyl transferase, family 8	GAUT14: galacturonosyltransferase 14		283		Nitab4.5_0001637g0080
Nitab4.5_0004280g0090	Unknown Protein IPR007749 Protein of unknown function DUF677	Protein of unknown function (DUF677)		280		Nitab4.5_0004280g0090
Nitab4.5_0002649g0020	Calcium-dependent protein kinase 4 IPR002290 Serine_threonine protein kinase	CPK7: calmodulin-domain protein kinase 7		279		Nitab4.5_0002649g0020
Nitab4.5_0002575g0010	Solute carrier family 2, facilitated glucose transporter member 1 IPR003663 Sugar_inositol transporter	Major facilitator superfamily protein		279		Nitab4.5_0002575g0010
Nitab4.5_0001295g0090	Harpin-induced protein-like (Fragment) IPR010847 Harpin-induced 1	Late embryogenesis abundant (LEA) hydroxyproline-rich glycoprotein family		277		Nitab4.5_0001295g0090
Nitab4.5_0004251g0020	Unknown Protein	unknown protein similar to AT4G24110.1		277		Nitab4.5_0004251g0020
Nitab4.5_0002450g0150	Diphosphoinositol polyphosphate phosphohydrolase 1 IPR000086 NUDIX hydrolase domain	atnudt17, NUDT17: nudix hydrolase homolog 17		277		Nitab4.5_0002450g0150
Nitab4.5_0000629g0010	COBRA-like protein IPR006918 Glycosyl-phosphatidyl inositol-anchored, plant	ATSEB1, COBL7, SEB1: COBRA-like protein-7 precursor		277		Nitab4.5_0000629g0010
Nitab4.5_0001225g0190	UDP-glucosyltransferase IPR002213 UDP-glucuronosyl_UDP-glucosyltransferase	UDP-Glycosyltransferase superfamily protein		277		Nitab4.5_0001225g0190
Nitab4.5_0002017g0040	Serine_threonine protein phosphatase 2C IPR015655 Protein phosphatase 2C	Protein phosphatase 2C family protein		276		Nitab4.5_0002017g0040
Nitab4.5_0004813g0010	VQ motif family protein IPR008889 VQ			275		Nitab4.5_0004813g0010
Nitab4.5_0001085g0150	Tir-nbs-lrr, resistance protein			275		Nitab4.5_0001085g0150
Nitab4.5_0001163g0120	Charged multivesicular body protein 3 IPR005024 Snf7	VPS24.1: SNF7 family protein		273		Nitab4.5_0001163g0120
Nitab4.5_0001694g0010	U-box domain-containing protein IPR011989 Armadillo-like helical	ARM repeat superfamily protein		271		Nitab4.5_0001694g0010
Nitab4.5_0000209g0210	Genomic DNA chromosome 5 P1 clone MUK11	unknown protein similar to AT3G11760.1		271		Nitab4.5_0000209g0210
Nitab4.5_0004384g0050	Calcium-binding EF hand family protein (Fragment) IPR011992 EF-Hand type	Calcium-binding EF-hand family protein		270		Nitab4.5_0004384g0050
Nitab4.5_0000241g0190	Avr9_Cf-9 rapidly elicited protein 75			270		Nitab4.5_0000241g0190
Nitab4.5_0001226g0060	Os08g0119500 protein (Fragment)	methyltransferases		270		Nitab4.5_0001226g0060
Nitab4.5_0000047g0160	Os08g0119500 protein (Fragment)	methyltransferases		268		Nitab4.5_0000047g0160
Nitab4.5_0002105g0060	Protein-methionine-s-oxide reductase	unknown protein similar to AT2G17705.1		267	C2H2	Nitab4.5_0002105g0060
Nitab4.5_0001030g0100	Ring zinc finger protein (Fragment) IPR008166 Protein of unknown function DUF23	Domain of unknown function (DUF23)		267		Nitab4.5_0001030g0100
Nitab4.5_0000207g0450	Calcium-binding EF hand family protein (Fragment) IPR011992 EF-Hand type	Calcium-binding EF-hand family protein		264		Nitab4.5_0000207g0450
Nitab4.5_0002046g0140	Diphosphoinositol polyphosphate phosphohydrolase 1 IPR000086 NUDIX hydrolase domain	atnudt17, NUDT17: nudix hydrolase homolog 17		264		Nitab4.5_0002046g0140
Nitab4.5_0000191g0040	SRC2 homolog (Fragment) IPR018029 C2 membrane targeting protein			261		Nitab4.5_0000191g0040
Nitab4.5_0000140g0190	F-box protein PP2-B1 IPR001810 Cyclin-like F-box	AtPP2-A13, PP2-A13: phloem protein 2-A13		261		Nitab4.5_0000140g0190
Nitab4.5_0000808g0020	Zinc finger A20 and AN1 domain-containing stress-associated protein 6 IPR000058 Zinc finger, AN1-type	A20/AN1-like zinc finger family protein		260		Nitab4.5_0000808g0020
Nitab4.5_0005990g0020	Ethylene-responsive transcription factor 4 IPR001471 Pathogenesis-related transcriptional factor and ERF, DNA-binding	CBF1, DREB1B, ATCBF1: C-repeat/DRE binding factor 1		260	AP2-EREBP	Nitab4.5_0005990g0020
Nitab4.5_0000319g0090	Avr9_Cf-9 rapidly elicited protein 65			258		Nitab4.5_0000319g0090
Nitab4.5_0000274g0230	RING finger protein 6 IPR018957 Zinc finger, C3HC4 RING-type	RING/U-box superfamily protein		258		Nitab4.5_0000274g0230
Nitab4.5_0002824g0030	Os07g0175100 protein (Fragment)	unknown protein similar to AT5G12010.1		257		Nitab4.5_0002824g0030
Nitab4.5_0001393g0040	Ethylene responsive transcription factor 3a IPR001471 Pathogenesis-related transcriptional factor and ERF, DNA-binding	ERF3, ATERF3: ethylene responsive element binding factor 3		256	AP2-EREBP	Nitab4.5_0001393g0040
Nitab4.5_0000224g0060	Calcium-transporting ATPase 1 IPR006408 ATPase, P-type, calcium-transporting, PMCA-type	ATPase E1-E2 type family protein / haloacid dehalogenase-like hydrolase family protein		256		Nitab4.5_0000224g0060
Nitab4.5_0001105g0180	RING-H2 finger protein IPR001841 Zinc finger, RING-type	RING/U-box superfamily protein		255		Nitab4.5_0001105g0180
Nitab4.5_0001021g0070	Zinc finger family protein	RING/U-box superfamily protein		253		Nitab4.5_0001021g0070
Nitab4.5_0000038g0020	Ras-related protein Rab-25 IPR015595 Rab11-related	AtRABA5b, RABA5b: RAB GTPase homolog A5B		251		Nitab4.5_0000038g0020
Nitab4.5_0000859g0210	Unknown Protein	unknown protein similar to AT3G60590.3		251		Nitab4.5_0000859g0210

## Sheet: Table S5
Table S5. Gene's description in the correlation network of brown module.
gene_name	tomato_desc	TAIR10_desc		NumberOfDirectedEdges	TF_family	gene_name
Nitab4.5_0001088g0190	Genomic DNA chromosome 5 P1 clone MQK4	unknown protein similar to AT5G16550.1		565		Nitab4.5_0001088g0190
Nitab4.5_0002055g0160	Tetraspanin family protein IPR018499 Tetraspanin	TOM2A: tobamovirus multiplication 2A		549		Nitab4.5_0002055g0160
Nitab4.5_0001840g0100	Coatomer alpha subunit-like protein IPR016391 Coatomer, alpha subunit	Coatomer, alpha subunit		547		Nitab4.5_0001840g0100
Nitab4.5_0000143g0310	Transcription initiation factor IIF alpha subunit IPR008851 Transcription initiation factor IIF, alpha subunit	RAP74, ATRAP74: transcription activators;DNA binding;RNA polymerase II transcription factors;catalytics;transcription initiation factors		541		Nitab4.5_0000143g0310
Nitab4.5_0001740g0020	Sterol 3-beta-glucosyltransferase IPR004276 Glycosyl transferase, family 28	UDP-Glycosyltransferase superfamily protein		538		Nitab4.5_0001740g0020
Nitab4.5_0000206g0170	Pterin-4-alpha-carbinolamine dehydratase IPR001533 Transcriptional coactivator_pterin dehydratase	Transcriptional coactivator/pterin dehydratase		536		Nitab4.5_0000206g0170
Nitab4.5_0003674g0060	Coatomer alpha subunit-like protein IPR016391 Coatomer, alpha subunit	Coatomer, alpha subunit		522		Nitab4.5_0003674g0060
Nitab4.5_0000116g0440	Phosphoserine phosphatase IPR004469 Phosphoserine phosphatase SerB	PSP: 3-phosphoserine phosphatase		521		Nitab4.5_0000116g0440
Nitab4.5_0002315g0030	Anthranilate synthase IPR000991 Glutamine amidotransferase class-I, C-terminal	ASB1, TRP4, WEI7: anthranilate synthase beta subunit 1		518		Nitab4.5_0002315g0030
Nitab4.5_0000714g0090	UPF0369 protein C6orf57 IPR012875 Protein of unknown function DUF1674			516		Nitab4.5_0000714g0090
Nitab4.5_0000073g0340	Polyadenylate-binding protein IPR000504 RNA recognition motif, RNP-1	RNA-binding (RRM/RBD/RNP motifs) family protein		513		Nitab4.5_0000073g0340
Nitab4.5_0003151g0070	Cytochrome b5 IPR001199 Cytochrome b5	B5 #4, ATCB5-B, CB5-B: cytochrome B5 isoform B		510		Nitab4.5_0003151g0070
Nitab4.5_0001735g0110	Cysteine proteinase inhibitor IPR000010 Proteinase inhibitor I25, cystatin	Cystatin/monellin superfamily protein		503		Nitab4.5_0001735g0110
Nitab4.5_0000319g0200	Polyadenylate-binding protein IPR000504 RNA recognition motif, RNP-1	CID11: CTC-interacting domain 11		503		Nitab4.5_0000319g0200
Nitab4.5_0000363g0020	Nitrogen regulatory protein P-II IPR017918 Nitrogen regulatory protein PII, conserved site IPR002187 Nitrogen regulatory protein PII	PII, GLB1: GLNB1 homolog		500		Nitab4.5_0000363g0020
Nitab4.5_0000143g0440	DnaJ (Fragment) IPR015609 Molecular chaperone, heat shock protein, Hsp40, DnaJ	Chaperone DnaJ-domain superfamily protein		499		Nitab4.5_0000143g0440
Nitab4.5_0000302g0060	LL-diaminopimelate aminotransferase IPR019942 LL-diaminopimelate aminotransferase, plant-related	AGD2: Pyridoxal phosphate (PLP)-dependent transferases superfamily protein		499		Nitab4.5_0000302g0060
Nitab4.5_0001740g0030	Unknown Protein	unknown protein similar to AT4G13220.1		496		Nitab4.5_0001740g0030
Nitab4.5_0000143g0390	60S ribosomal protein L6 IPR000915 Ribosomal protein L6E	Ribosomal protein L6 family protein		495		Nitab4.5_0000143g0390
Nitab4.5_0000143g0350	Isoleucyl-tRNA synthetase IPR002300 Aminoacyl-tRNA synthetase, class Ia IPR002301 Isoleucyl-tRNA synthetase, class Ia IPR018353 Isoleucyl-tRNA synthetase	tRNA synthetase class I (I, L, M and V) family protein		494		Nitab4.5_0000143g0350
Nitab4.5_0001740g0010	Os07g0419800 protein (Fragment) IPR012866 Protein of unknown function DUF1644	Protein of unknown function (DUF1644)		493		Nitab4.5_0001740g0010
Nitab4.5_0004398g0070	Lipase-like protein IPR000073 Alpha_beta hydrolase fold-1	alpha/beta-Hydrolases superfamily protein		489		Nitab4.5_0004398g0070
Nitab4.5_0001150g0020	Peptidyl-prolyl cis-trans isomerase IPR002130 Peptidyl-prolyl cis-trans isomerase, cyclophilin-type	ROC7: rotamase CYP 7		487		Nitab4.5_0001150g0020
Nitab4.5_0001133g0020	BURP domain-containing protein IPR004873 BURP	RD22, ATRD22: BURP domain-containing protein		485		Nitab4.5_0001133g0020
Nitab4.5_0001478g0080	Anthranilate synthase IPR000991 Glutamine amidotransferase class-I, C-terminal	ASB1: anthranilate synthase beta subunit 1		485		Nitab4.5_0001478g0080
Nitab4.5_0000143g0450	Cysteine-type endopeptidase_ ubiquitin thiolesterase	Ubiquitin-specific protease family C19-related protein		483		Nitab4.5_0000143g0450
Nitab4.5_0000143g0260	Fumarylacetoacetase IPR005959 Fumarylacetoacetase	fumarylacetoacetase, putative		479		Nitab4.5_0000143g0260
Nitab4.5_0000143g0290	UDP-glucuronosyltransferase IPR002213 UDP-glucuronosyl_UDP-glucosyltransferase			478		Nitab4.5_0000143g0290
Nitab4.5_0002315g0020	Outer membrane lipoprotein blc IPR002345 Lipocalin	ATTIL, TIL: temperature-induced lipocalin		476		Nitab4.5_0002315g0020
Nitab4.5_0002315g0010	Response regulator 9 IPR017053 Response regulator, plant B-type	ARR12, RR12: response regulator 12		475	ARR-B	Nitab4.5_0002315g0010
Nitab4.5_0000051g0340	Unknown Protein			474		Nitab4.5_0000051g0340
Nitab4.5_0000143g0480	Short-chain dehydrogenase_reductase SDR IPR002347 Glucose_ribitol dehydrogenase	IBR1, SDRA: indole-3-butyric acid response 1		473		Nitab4.5_0000143g0480
Nitab4.5_0000138g0040	PHD-finger family protein expressed	RING/FYVE/PHD zinc finger superfamily protein		468		Nitab4.5_0000138g0040
Nitab4.5_0001740g0070	Zinc finger family protein IPR007529 Zinc finger, HIT-type	HIT-type Zinc finger family protein		463		Nitab4.5_0001740g0070
Nitab4.5_0000143g0360	Blue copper protein IPR008972 Cupredoxin			463		Nitab4.5_0000143g0360
Nitab4.5_0003259g0030	F-box family protein IPR001810 Cyclin-like F-box			461	ABI3VP1	Nitab4.5_0003259g0030
Nitab4.5_0000447g0040	Cellulose synthase IPR005150 Cellulose synthase	CESA1, RSW1, AtCESA1: cellulose synthase 1		457		Nitab4.5_0000447g0040
Nitab4.5_0000363g0030	Protein phosphatase-2C IPR015655 Protein phosphatase 2C	Protein phosphatase 2C family protein		455		Nitab4.5_0000363g0030
Nitab4.5_0000446g0180	Unknown Protein	unknown protein similar to AT2G26340.1		450		Nitab4.5_0000446g0180
Nitab4.5_0000446g0080	Meiosis 5	PDF1: protodermal factor 1		446		Nitab4.5_0000446g0080
Nitab4.5_0000143g0180	Unknown Protein	unknown protein similar to AT5G20130.1		442		Nitab4.5_0000143g0180
Nitab4.5_0007178g0020	Mutator-like transposase 53847-56139 IPR004332 Transposase, MuDR, plant			442		Nitab4.5_0007178g0020
Nitab4.5_0000143g0380	Acyl-protein thioesterase 1 IPR003140 Phospholipase_carboxylesterase	SOBER1: carboxylesterases		437		Nitab4.5_0000143g0380
Nitab4.5_0001324g0090	Cytochrome b561 IPR004877 Cytochrome b561, eukaryote	ACYB-1, CYB-1: cytochrome B561-1		436		Nitab4.5_0001324g0090
Nitab4.5_0000628g0100	Xaa-Pro aminopeptidase 2 IPR001131 Peptidase M24B, X-Pro dipeptidase_aminopeptidase P, conserved site IPR000994 Peptidase M24, structural domain	ATAPP1, APP1: aminopeptidase P1		435		Nitab4.5_0000628g0100
Nitab4.5_0000138g0050	Glycine cleavage system H protein 1 IPR017453 Glycine cleavage H-protein, subgroup	Single hybrid motif superfamily protein		433		Nitab4.5_0000138g0050
Nitab4.5_0000539g0100	Bis(5_apos-adenosyl)-triphosphatase-like protein IPR011151 Histidine triad motif	FHIT: FRAGILE HISTIDINE TRIAD		431		Nitab4.5_0000539g0100
Nitab4.5_0001840g0060	Purple acid phosphatase IPR015914 Purple acid phosphatase, N-terminal	PAP10, ATPAP10: purple acid phosphatase 10		428		Nitab4.5_0001840g0060
Nitab4.5_0000143g0530	UTP-glucose 1 phosphate uridylyltransferase IPR016267 UTP--glucose-1-phosphate uridylyltransferase, subgroup	UGP2: UDP-glucose pyrophosphorylase 2		420		Nitab4.5_0000143g0530
Nitab4.5_0000627g0060	WRKY transcription factor 25 IPR003657 DNA-binding WRKY	WRKY21: WRKY DNA-binding protein 21		419	WRKY	Nitab4.5_0000627g0060

## Sheet: Table S6
Table S6. Summary of 21 NtCBF genes identified using DREB protein sequence
Genbank number	number	Subject ID	Identity (%)	Alignment length	Mismatches	Gap openings	Q. start	Q. end	S. start	S. end	E-value	Bit score	Whether it is DEG
NP_001312156.1	NtCBF1	Nitab4.5_0005233g0010.1	86.809	235	28	1	1	232	1	235	1.19e-146	409	NO
XP_009614214.1	NtCBF2	Nitab4.5_0001083g0010.1	100	218	0	0	1	218	1	218	3.55e-164	452	YES
NP_001312741.1	NtCBF3	Nitab4.5_0005990g0020.1	100	217	0	0	1	217	1	217	7.02e-163	448	YES
XP_016483289.1	NtCBF4	Nitab4.5_0006565g0010.1	100	183	0	0	1	183	1	183	4.64e-138	383	NO
NP_001312746.1	NtCBF5	Nitab4.5_0002394g0010.1	100	219	0	0	1	219	1	219	3.04e-165	454	YES
AAG43548.1	NtCBF6	Nitab4.5_0006565g0010.1	99.454	183	1	0	1	183	1	183	1.62e-137	381	NO
XP_009759325.1	NtCBF7	Nitab4.5_0005233g0010.1	91.489	235	18	2	1	233	1	235	2.17e-150	418	NO
XP_016491715.1	NtCBF8	Nitab4.5_0005233g0010.1	100	235	0	0	1	235	1	235	3.9e-177	486	NO
XP_016506872.1	NtCBF9	Nitab4.5_0002419g0020.1	98.378	185	3	0	36	220	215	399	1.51e-134	384	YES
NP_001312184.1	NtCBF10	Nitab4.5_0002419g0050.1	99.535	215	1	0	1	215	1	215	1e-160	442	YES
XP_009586780.1	NtCBF11	Nitab4.5_0005990g0030.1	100	217	0	0	1	217	1	217	1.53e-163	450	YES
XP_009609482.1	NtCBF12	Nitab4.5_0005990g0030.1	98.157	217	4	0	1	217	1	217	7.53e-161	443	YES
XP_016506871.1	NtCBF13	Nitab4.5_0002419g0020.1	99.5	200	1	0	1	200	19	218	8.58e-147	414	YES
XP_016434837.1	NtCBF14	Nitab4.5_0002419g0020.1	80.571	175	34	0	1	175	44	218	5.08e-99	291	YES
XP_009777029.1	NtCBF15	Nitab4.5_0002914g0060.1	94.86	214	4	2	5	217	141	348	2.63e-144	407	NO
XP_016448076.1	NtCBF16	Nitab4.5_0025012g0010.1	95.928	221	7	1	1	221	1	219	1.28e-156	433	NO
XP_009785658.1	NtCBF17	Nitab4.5_0001834g0020.1	100	233	0	0	1	233	1	233	8.96e-178	487	YES
XP_016432509.1	NtCBF18	Nitab4.5_0006393g0010.1	100	233	0	0	1	233	1	233	1.47e-175	481	NO
XP_009593083.1	NtCBF19	Nitab4.5_0000140g0200.1	100	234	0	0	1	234	1	234	1.75e-177	486	YES
XP_009764159.1	NtCBF20	Nitab4.5_0002886g0040.1	100	247	0	0	1	247	1	247	0	510	NO
XP_016469418.1	NtCBF21	Nitab4.5_0001200g0100.1	100	249	0	0	1	249	1	249	0	514	YES

## Sheet: Table S7
Table S7. Corresponding to the regulatory relationship between genes in the network in Figure S12.
shared interaction	shared name	weight
interacts with	Nitab4.5_0000143g0040 (interacts with) Nitab4.5_0000743g0110	0.200544
interacts with	Nitab4.5_0000143g0040 (interacts with) Nitab4.5_0003002g0010	0.200697
interacts with	Nitab4.5_0000143g0040 (interacts with) Nitab4.5_0001329g0020	0.201498
interacts with	Nitab4.5_0000143g0040 (interacts with) Nitab4.5_0003579g0010	0.201601
interacts with	Nitab4.5_0000143g0040 (interacts with) Nitab4.5_0000935g0120	0.20186
interacts with	Nitab4.5_0000143g0040 (interacts with) Nitab4.5_0000337g0090	0.202721
interacts with	Nitab4.5_0000143g0040 (interacts with) Nitab4.5_0000187g0040	0.202887
interacts with	Nitab4.5_0000143g0040 (interacts with) Nitab4.5_0002765g0060	0.202916
interacts with	Nitab4.5_0000143g0040 (interacts with) Nitab4.5_0000216g0030	0.203058
interacts with	Nitab4.5_0000143g0040 (interacts with) Nitab4.5_0000054g0220	0.203315
interacts with	Nitab4.5_0000143g0040 (interacts with) Nitab4.5_0002586g0120	0.203556
interacts with	Nitab4.5_0000143g0040 (interacts with) Nitab4.5_0000368g0010	0.204594
interacts with	Nitab4.5_0000143g0040 (interacts with) Nitab4.5_0000437g0170	0.204624
interacts with	Nitab4.5_0000143g0040 (interacts with) Nitab4.5_0000007g0170	0.205058
interacts with	Nitab4.5_0000143g0040 (interacts with) Nitab4.5_0001198g0310	0.205372
interacts with	Nitab4.5_0000143g0040 (interacts with) Nitab4.5_0000849g0010	0.205874
interacts with	Nitab4.5_0000143g0040 (interacts with) Nitab4.5_0001134g0020	0.206546
interacts with	Nitab4.5_0000143g0040 (interacts with) Nitab4.5_0000003g0910	0.206981
interacts with	Nitab4.5_0000143g0040 (interacts with) Nitab4.5_0000430g0030	0.207092
interacts with	Nitab4.5_0000143g0040 (interacts with) Nitab4.5_0000297g0130	0.207475
interacts with	Nitab4.5_0000143g0040 (interacts with) Nitab4.5_0000291g0030	0.208438
interacts with	Nitab4.5_0000143g0040 (interacts with) Nitab4.5_0002342g0150	0.208531
interacts with	Nitab4.5_0000143g0040 (interacts with) Nitab4.5_0006641g0010	0.208625
interacts with	Nitab4.5_0000143g0040 (interacts with) Nitab4.5_0003557g0020	0.210297
interacts with	Nitab4.5_0000143g0040 (interacts with) Nitab4.5_0000668g0130	0.212232
interacts with	Nitab4.5_0000143g0040 (interacts with) Nitab4.5_0003291g0040	0.212317
interacts with	Nitab4.5_0000143g0040 (interacts with) Nitab4.5_0000100g0110	0.212776
interacts with	Nitab4.5_0000143g0040 (interacts with) Nitab4.5_0001148g0020	0.212785
interacts with	Nitab4.5_0000143g0040 (interacts with) Nitab4.5_0000665g0030	0.214005
interacts with	Nitab4.5_0000143g0040 (interacts with) Nitab4.5_0000312g0060	0.214898
interacts with	Nitab4.5_0000143g0040 (interacts with) Nitab4.5_0006338g0010	0.215794
interacts with	Nitab4.5_0000143g0040 (interacts with) Nitab4.5_0000011g0060	0.21654
interacts with	Nitab4.5_0000143g0040 (interacts with) Nitab4.5_0003039g0040	0.216552
interacts with	Nitab4.5_0000143g0040 (interacts with) Nitab4.5_0001270g0170	0.217062
interacts with	Nitab4.5_0000143g0040 (interacts with) Nitab4.5_0003449g0050	0.21853
interacts with	Nitab4.5_0000143g0040 (interacts with) Nitab4.5_0000096g0330	0.218552
interacts with	Nitab4.5_0000143g0040 (interacts with) Nitab4.5_0004300g0180	0.219582
interacts with	Nitab4.5_0000143g0040 (interacts with) Nitab4.5_0005451g0010	0.220681
interacts with	Nitab4.5_0000143g0040 (interacts with) Nitab4.5_0000708g0030	0.220918
interacts with	Nitab4.5_0000143g0040 (interacts with) Nitab4.5_0001007g0090	0.221427
interacts with	Nitab4.5_0000143g0040 (interacts with) Nitab4.5_0004223g0020	0.221758
interacts with	Nitab4.5_0000143g0040 (interacts with) Nitab4.5_0001171g0080	0.223637
interacts with	Nitab4.5_0000143g0040 (interacts with) Nitab4.5_0002541g0050	0.225396
interacts with	Nitab4.5_0000143g0040 (interacts with) Nitab4.5_0002100g0030	0.226423
interacts with	Nitab4.5_0000143g0040 (interacts with) Nitab4.5_0000519g0150	0.227062
interacts with	Nitab4.5_0000143g0040 (interacts with) Nitab4.5_0000004g0020	0.227826
interacts with	Nitab4.5_0000143g0040 (interacts with) Nitab4.5_0000367g0010	0.228951
interacts with	Nitab4.5_0000143g0040 (interacts with) Nitab4.5_0003553g0010	0.229016
interacts with	Nitab4.5_0000143g0040 (interacts with) Nitab4.5_0000091g0320	0.22985
interacts with	Nitab4.5_0000143g0040 (interacts with) Nitab4.5_0000533g0080	0.230763
interacts with	Nitab4.5_0000143g0040 (interacts with) Nitab4.5_0002321g0070	0.231317
interacts with	Nitab4.5_0000143g0040 (interacts with) Nitab4.5_0003077g0020	0.232881
interacts with	Nitab4.5_0000143g0040 (interacts with) Nitab4.5_0005495g0030	0.235018
interacts with	Nitab4.5_0000143g0040 (interacts with) Nitab4.5_0002289g0070	0.235982
interacts with	Nitab4.5_0000143g0040 (interacts with) Nitab4.5_0000036g0360	0.236512
interacts with	Nitab4.5_0000143g0040 (interacts with) Nitab4.5_0000578g0110	0.237309
interacts with	Nitab4.5_0000143g0040 (interacts with) Nitab4.5_0000164g0040	0.238233
interacts with	Nitab4.5_0000143g0040 (interacts with) Nitab4.5_0000396g0130	0.239959
interacts with	Nitab4.5_0000143g0040 (interacts with) Nitab4.5_0002172g0020	0.242998
interacts with	Nitab4.5_0000143g0040 (interacts with) Nitab4.5_0000017g0150	0.243257
interacts with	Nitab4.5_0000143g0040 (interacts with) Nitab4.5_0000009g0450	0.243662
interacts with	Nitab4.5_0000143g0040 (interacts with) Nitab4.5_0002611g0020	0.248559
interacts with	Nitab4.5_0000143g0040 (interacts with) Nitab4.5_0004944g0060	0.254217
interacts with	Nitab4.5_0000143g0040 (interacts with) Nitab4.5_0000800g0030	0.257003
interacts with	Nitab4.5_0000143g0040 (interacts with) Nitab4.5_0003725g0050	0.258974
interacts with	Nitab4.5_0000143g0040 (interacts with) Nitab4.5_0000856g0240	0.259501
interacts with	Nitab4.5_0000749g0090 (interacts with) Nitab4.5_0002438g0040	0.208541
interacts with	Nitab4.5_0000749g0090 (interacts with) Nitab4.5_0000152g0180	0.208608
interacts with	Nitab4.5_0000749g0090 (interacts with) Nitab4.5_0000751g0040	0.210998
interacts with	Nitab4.5_0000749g0090 (interacts with) Nitab4.5_0003465g0080	0.211034
interacts with	Nitab4.5_0000749g0090 (interacts with) Nitab4.5_0002773g0080	0.211573
interacts with	Nitab4.5_0000749g0090 (interacts with) Nitab4.5_0000437g0160	0.213865
interacts with	Nitab4.5_0000749g0090 (interacts with) Nitab4.5_0003498g0040	0.215321
interacts with	Nitab4.5_0000749g0090 (interacts with) Nitab4.5_0001583g0150	0.216994
interacts with	Nitab4.5_0000749g0090 (interacts with) Nitab4.5_0000003g0890	0.217413
interacts with	Nitab4.5_0000749g0090 (interacts with) Nitab4.5_0001364g0020	0.224223
interacts with	Nitab4.5_0000749g0090 (interacts with) Nitab4.5_0000092g0120	0.229503
interacts with	Nitab4.5_0000749g0090 (interacts with) Nitab4.5_0000319g0160	0.231643
interacts with	Nitab4.5_0000749g0090 (interacts with) Nitab4.5_0002052g0080	0.231696
interacts with	Nitab4.5_0000749g0090 (interacts with) Nitab4.5_0000171g0010	0.232413
interacts with	Nitab4.5_0000749g0090 (interacts with) Nitab4.5_0001361g0060	0.234906
interacts with	Nitab4.5_0000749g0090 (interacts with) Nitab4.5_0000714g0060	0.247641
interacts with	Nitab4.5_0000749g0090 (interacts with) Nitab4.5_0002265g0140	0.268909
interacts with	Nitab4.5_0002394g0010 (interacts with) Nitab4.5_0000036g0500	0.200357
interacts with	Nitab4.5_0002394g0010 (interacts with) Nitab4.5_0000164g0040	0.202465
interacts with	Nitab4.5_0002394g0010 (interacts with) Nitab4.5_0000291g0010	0.207058
interacts with	Nitab4.5_0002394g0010 (interacts with) Nitab4.5_0000412g0010	0.211533
interacts with	Nitab4.5_0002394g0010 (interacts with) Nitab4.5_0002419g0020	0.222524
interacts with	Nitab4.5_0002394g0010 (interacts with) Nitab4.5_0005658g0030	0.223671
interacts with	Nitab4.5_0002394g0010 (interacts with) Nitab4.5_0000027g0550	0.225233
interacts with	Nitab4.5_0002394g0010 (interacts with) Nitab4.5_0000143g0040	0.225744
interacts with	Nitab4.5_0002394g0010 (interacts with) Nitab4.5_0003219g0010	0.22587
interacts with	Nitab4.5_0002394g0010 (interacts with) Nitab4.5_0004513g0010	0.226193
interacts with	Nitab4.5_0002394g0010 (interacts with) Nitab4.5_0001083g0010	0.22968
interacts with	Nitab4.5_0002394g0010 (interacts with) Nitab4.5_0003856g0060	0.236412
interacts with	Nitab4.5_0002394g0010 (interacts with) Nitab4.5_0001542g0100	0.274055
interacts with	Nitab4.5_0005990g0020 (interacts with) Nitab4.5_0002664g0030	0.200065
interacts with	Nitab4.5_0005990g0020 (interacts with) Nitab4.5_0000258g0060	0.200555
interacts with	Nitab4.5_0005990g0020 (interacts with) Nitab4.5_0002578g0010	0.200596
interacts with	Nitab4.5_0005990g0020 (interacts with) Nitab4.5_0000287g0310	0.200601
interacts with	Nitab4.5_0005990g0020 (interacts with) Nitab4.5_0000319g0290	0.200764
interacts with	Nitab4.5_0005990g0020 (interacts with) Nitab4.5_0004332g0020	0.200909
interacts with	Nitab4.5_0005990g0020 (interacts with) Nitab4.5_0000304g0050	0.200938
interacts with	Nitab4.5_0005990g0020 (interacts with) Nitab4.5_0000817g0020	0.202203
interacts with	Nitab4.5_0005990g0020 (interacts with) Nitab4.5_0002839g0010	0.203115
interacts with	Nitab4.5_0005990g0020 (interacts with) Nitab4.5_0002514g0010	0.203261
interacts with	Nitab4.5_0005990g0020 (interacts with) Nitab4.5_0001889g0060	0.203361
interacts with	Nitab4.5_0005990g0020 (interacts with) Nitab4.5_0002314g0010	0.203684
interacts with	Nitab4.5_0005990g0020 (interacts with) Nitab4.5_0000901g0090	0.20375
interacts with	Nitab4.5_0005990g0020 (interacts with) Nitab4.5_0000319g0260	0.204486
interacts with	Nitab4.5_0005990g0020 (interacts with) Nitab4.5_0009641g0030	0.204721
interacts with	Nitab4.5_0005990g0020 (interacts with) Nitab4.5_0000459g0060	0.204938
interacts with	Nitab4.5_0005990g0020 (interacts with) Nitab4.5_0000291g0010	0.205847
interacts with	Nitab4.5_0005990g0020 (interacts with) Nitab4.5_0000880g0080	0.206228
interacts with	Nitab4.5_0005990g0020 (interacts with) Nitab4.5_0002105g0060	0.206303
interacts with	Nitab4.5_0005990g0020 (interacts with) Nitab4.5_0005924g0010	0.206484
interacts with	Nitab4.5_0005990g0020 (interacts with) Nitab4.5_0000069g0170	0.206602
interacts with	Nitab4.5_0005990g0020 (interacts with) Nitab4.5_0000664g0060	0.206801
interacts with	Nitab4.5_0005990g0020 (interacts with) Nitab4.5_0000919g0090	0.207566
interacts with	Nitab4.5_0005990g0020 (interacts with) Nitab4.5_0000745g0200	0.207587
interacts with	Nitab4.5_0005990g0020 (interacts with) Nitab4.5_0000578g0170	0.208152
interacts with	Nitab4.5_0005990g0020 (interacts with) Nitab4.5_0000154g0170	0.208749
interacts with	Nitab4.5_0005990g0020 (interacts with) Nitab4.5_0000777g0080	0.209042
interacts with	Nitab4.5_0005990g0020 (interacts with) Nitab4.5_0003634g0030	0.20933
interacts with	Nitab4.5_0005990g0020 (interacts with) Nitab4.5_0000109g0100	0.209776
interacts with	Nitab4.5_0005990g0020 (interacts with) Nitab4.5_0000555g0150	0.210201
interacts with	Nitab4.5_0005990g0020 (interacts with) Nitab4.5_0000303g0190	0.211527
interacts with	Nitab4.5_0005990g0020 (interacts with) Nitab4.5_0000116g0330	0.211685
interacts with	Nitab4.5_0005990g0020 (interacts with) Nitab4.5_0005357g0010	0.214346
interacts with	Nitab4.5_0005990g0020 (interacts with) Nitab4.5_0000016g0610	0.214673
interacts with	Nitab4.5_0005990g0020 (interacts with) Nitab4.5_0000578g0100	0.214863
interacts with	Nitab4.5_0005990g0020 (interacts with) Nitab4.5_0000293g0080	0.215481
interacts with	Nitab4.5_0005990g0020 (interacts with) Nitab4.5_0000037g0140	0.215541
interacts with	Nitab4.5_0005990g0020 (interacts with) Nitab4.5_0000725g0120	0.21566
interacts with	Nitab4.5_0005990g0020 (interacts with) Nitab4.5_0001323g0160	0.216407
interacts with	Nitab4.5_0005990g0020 (interacts with) Nitab4.5_0002052g0060	0.21682
interacts with	Nitab4.5_0005990g0020 (interacts with) Nitab4.5_0000381g0130	0.218163
interacts with	Nitab4.5_0005990g0020 (interacts with) Nitab4.5_0000068g0400	0.219957
interacts with	Nitab4.5_0005990g0020 (interacts with) Nitab4.5_0000239g0060	0.22287
interacts with	Nitab4.5_0005990g0020 (interacts with) Nitab4.5_0001392g0030	0.226557
interacts with	Nitab4.5_0005990g0020 (interacts with) Nitab4.5_0000386g0250	0.228294
interacts with	Nitab4.5_0005990g0020 (interacts with) Nitab4.5_0000463g0020	0.230053
interacts with	Nitab4.5_0005990g0020 (interacts with) Nitab4.5_0003665g0040	0.230144
interacts with	Nitab4.5_0005990g0020 (interacts with) Nitab4.5_0002531g0040	0.230241
interacts with	Nitab4.5_0005990g0020 (interacts with) Nitab4.5_0003374g0060	0.231241
interacts with	Nitab4.5_0005990g0020 (interacts with) Nitab4.5_0000023g0420	0.232885
interacts with	Nitab4.5_0005990g0020 (interacts with) Nitab4.5_0000027g0550	0.234302
interacts with	Nitab4.5_0005990g0020 (interacts with) Nitab4.5_0000343g0060	0.243169
interacts with	Nitab4.5_0005990g0020 (interacts with) Nitab4.5_0000173g0120	0.246338
interacts with	Nitab4.5_0005990g0020 (interacts with) Nitab4.5_0003856g0060	0.24774
interacts with	Nitab4.5_0005990g0020 (interacts with) Nitab4.5_0000047g0120	0.258242
interacts with	Nitab4.5_0005990g0020 (interacts with) Nitab4.5_0002113g0180	0.261049
interacts with	Nitab4.5_0005990g0020 (interacts with) Nitab4.5_0000048g0080	0.262761
interacts with	Nitab4.5_0005990g0020 (interacts with) Nitab4.5_0001416g0060	0.26903
interacts with	Nitab4.5_0005990g0020 (interacts with) Nitab4.5_0004194g0100	0.273178
interacts with	Nitab4.5_0005990g0020 (interacts with) Nitab4.5_0003738g0010	0.278144
interacts with	Nitab4.5_0001083g0010 (interacts with) Nitab4.5_0000576g0040	0.201938
interacts with	Nitab4.5_0001083g0010 (interacts with) Nitab4.5_0000036g0350	0.20458
interacts with	Nitab4.5_0001083g0010 (interacts with) Nitab4.5_0000634g0020	0.205412
interacts with	Nitab4.5_0001083g0010 (interacts with) Nitab4.5_0000116g0070	0.206389
interacts with	Nitab4.5_0001083g0010 (interacts with) Nitab4.5_0000492g0180	0.206977
interacts with	Nitab4.5_0001083g0010 (interacts with) Nitab4.5_0000062g0150	0.208758
interacts with	Nitab4.5_0001083g0010 (interacts with) Nitab4.5_0000416g0220	0.208939
interacts with	Nitab4.5_0001083g0010 (interacts with) Nitab4.5_0000605g0280	0.209385
interacts with	Nitab4.5_0001083g0010 (interacts with) Nitab4.5_0000953g0020	0.211159
interacts with	Nitab4.5_0001083g0010 (interacts with) Nitab4.5_0002649g0020	0.211503
interacts with	Nitab4.5_0001083g0010 (interacts with) Nitab4.5_0000492g0240	0.213111
interacts with	Nitab4.5_0001083g0010 (interacts with) Nitab4.5_0001318g0050	0.213558
interacts with	Nitab4.5_0001083g0010 (interacts with) Nitab4.5_0000625g0040	0.216485
interacts with	Nitab4.5_0001083g0010 (interacts with) Nitab4.5_0000412g0010	0.216671
interacts with	Nitab4.5_0001083g0010 (interacts with) Nitab4.5_0000244g0350	0.21724
interacts with	Nitab4.5_0001083g0010 (interacts with) Nitab4.5_0000239g0060	0.217377
interacts with	Nitab4.5_0001083g0010 (interacts with) Nitab4.5_0000386g0120	0.217488
interacts with	Nitab4.5_0001083g0010 (interacts with) Nitab4.5_0000535g0120	0.222901
interacts with	Nitab4.5_0001083g0010 (interacts with) Nitab4.5_0000241g0050	0.222936
interacts with	Nitab4.5_0001083g0010 (interacts with) Nitab4.5_0002839g0010	0.223715
interacts with	Nitab4.5_0001083g0010 (interacts with) Nitab4.5_0001580g0030	0.223948
interacts with	Nitab4.5_0001083g0010 (interacts with) Nitab4.5_0002394g0010	0.224957
interacts with	Nitab4.5_0001083g0010 (interacts with) Nitab4.5_0002419g0020	0.225072
interacts with	Nitab4.5_0001083g0010 (interacts with) Nitab4.5_0000536g0030	0.227255
interacts with	Nitab4.5_0001083g0010 (interacts with) Nitab4.5_0002419g0060	0.228746
interacts with	Nitab4.5_0001083g0010 (interacts with) Nitab4.5_0000919g0090	0.229334
interacts with	Nitab4.5_0001083g0010 (interacts with) Nitab4.5_0000082g0370	0.230482
interacts with	Nitab4.5_0001083g0010 (interacts with) Nitab4.5_0008329g0040	0.232559
interacts with	Nitab4.5_0001083g0010 (interacts with) Nitab4.5_0005051g0010	0.233271
interacts with	Nitab4.5_0001083g0010 (interacts with) Nitab4.5_0000463g0020	0.236902
interacts with	Nitab4.5_0001083g0010 (interacts with) Nitab4.5_0001557g0030	0.237606
interacts with	Nitab4.5_0001083g0010 (interacts with) Nitab4.5_0000047g0120	0.238563
interacts with	Nitab4.5_0001083g0010 (interacts with) Nitab4.5_0007738g0020	0.242456
interacts with	Nitab4.5_0001083g0010 (interacts with) Nitab4.5_0003665g0040	0.244693
interacts with	Nitab4.5_0001083g0010 (interacts with) Nitab4.5_0001199g0020	0.246128
interacts with	Nitab4.5_0001083g0010 (interacts with) Nitab4.5_0000343g0060	0.253891
interacts with	Nitab4.5_0001083g0010 (interacts with) Nitab4.5_0000286g0050	0.260874
interacts with	Nitab4.5_0001083g0010 (interacts with) Nitab4.5_0000903g0090	0.265238
interacts with	Nitab4.5_0001083g0010 (interacts with) Nitab4.5_0004194g0100	0.26947
interacts with	Nitab4.5_0001083g0010 (interacts with) Nitab4.5_0000419g0050	0.28404
interacts with	Nitab4.5_0001393g0040 (interacts with) Nitab4.5_0001621g0030	0.200106
interacts with	Nitab4.5_0001393g0040 (interacts with) Nitab4.5_0001477g0070	0.200281
interacts with	Nitab4.5_0001393g0040 (interacts with) Nitab4.5_0000666g0070	0.200313
interacts with	Nitab4.5_0001393g0040 (interacts with) Nitab4.5_0001808g0030	0.200782
interacts with	Nitab4.5_0001393g0040 (interacts with) Nitab4.5_0002314g0080	0.200926
interacts with	Nitab4.5_0001393g0040 (interacts with) Nitab4.5_0001645g0030	0.201281
interacts with	Nitab4.5_0001393g0040 (interacts with) Nitab4.5_0001771g0140	0.201481
interacts with	Nitab4.5_0001393g0040 (interacts with) Nitab4.5_0000573g0060	0.201593
interacts with	Nitab4.5_0001393g0040 (interacts with) Nitab4.5_0000191g0040	0.201734
interacts with	Nitab4.5_0001393g0040 (interacts with) Nitab4.5_0000095g0170	0.201832
interacts with	Nitab4.5_0001393g0040 (interacts with) Nitab4.5_0000675g0010	0.201868
interacts with	Nitab4.5_0001393g0040 (interacts with) Nitab4.5_0001159g0160	0.201931
interacts with	Nitab4.5_0001393g0040 (interacts with) Nitab4.5_0001992g0130	0.202076
interacts with	Nitab4.5_0001393g0040 (interacts with) Nitab4.5_0000057g0330	0.202163
interacts with	Nitab4.5_0001393g0040 (interacts with) Nitab4.5_0000989g0140	0.202166
interacts with	Nitab4.5_0001393g0040 (interacts with) Nitab4.5_0006854g0020	0.202184
interacts with	Nitab4.5_0001393g0040 (interacts with) Nitab4.5_0001237g0010	0.202954
interacts with	Nitab4.5_0001393g0040 (interacts with) Nitab4.5_0000238g0020	0.203104
interacts with	Nitab4.5_0001393g0040 (interacts with) Nitab4.5_0001540g0080	0.203222
interacts with	Nitab4.5_0001393g0040 (interacts with) Nitab4.5_0000070g0170	0.20324
interacts with	Nitab4.5_0001393g0040 (interacts with) Nitab4.5_0001992g0090	0.203273
interacts with	Nitab4.5_0001393g0040 (interacts with) Nitab4.5_0000502g0230	0.204813
interacts with	Nitab4.5_0001393g0040 (interacts with) Nitab4.5_0000312g0320	0.205508
interacts with	Nitab4.5_0001393g0040 (interacts with) Nitab4.5_0001842g0060	0.20661
interacts with	Nitab4.5_0001393g0040 (interacts with) Nitab4.5_0000026g0150	0.207263
interacts with	Nitab4.5_0001393g0040 (interacts with) Nitab4.5_0001562g0060	0.20792
interacts with	Nitab4.5_0001393g0040 (interacts with) Nitab4.5_0000444g0190	0.207933
interacts with	Nitab4.5_0001393g0040 (interacts with) Nitab4.5_0000743g0110	0.208249
interacts with	Nitab4.5_0001393g0040 (interacts with) Nitab4.5_0002267g0050	0.208614
interacts with	Nitab4.5_0001393g0040 (interacts with) Nitab4.5_0002211g0060	0.20951
interacts with	Nitab4.5_0001393g0040 (interacts with) Nitab4.5_0000978g0020	0.209666
interacts with	Nitab4.5_0001393g0040 (interacts with) Nitab4.5_0001134g0060	0.210044
interacts with	Nitab4.5_0001393g0040 (interacts with) Nitab4.5_0000468g0080	0.210412
interacts with	Nitab4.5_0001393g0040 (interacts with) Nitab4.5_0002456g0100	0.210693
interacts with	Nitab4.5_0001393g0040 (interacts with) Nitab4.5_0000999g0020	0.211095
interacts with	Nitab4.5_0001393g0040 (interacts with) Nitab4.5_0000786g0210	0.212551
interacts with	Nitab4.5_0001393g0040 (interacts with) Nitab4.5_0001989g0060	0.212971
interacts with	Nitab4.5_0001393g0040 (interacts with) Nitab4.5_0003364g0060	0.212996
interacts with	Nitab4.5_0001393g0040 (interacts with) Nitab4.5_0000319g0090	0.2131
interacts with	Nitab4.5_0001393g0040 (interacts with) Nitab4.5_0005669g0020	0.213157
interacts with	Nitab4.5_0001393g0040 (interacts with) Nitab4.5_0005601g0030	0.213467
interacts with	Nitab4.5_0001393g0040 (interacts with) Nitab4.5_0005130g0020	0.214343
interacts with	Nitab4.5_0001393g0040 (interacts with) Nitab4.5_0004399g0030	0.214619
interacts with	Nitab4.5_0001393g0040 (interacts with) Nitab4.5_0001287g0050	0.21464
interacts with	Nitab4.5_0001393g0040 (interacts with) Nitab4.5_0001674g0050	0.214665
interacts with	Nitab4.5_0001393g0040 (interacts with) Nitab4.5_0001357g0110	0.215803
interacts with	Nitab4.5_0001393g0040 (interacts with) Nitab4.5_0002612g0110	0.216147
interacts with	Nitab4.5_0001393g0040 (interacts with) Nitab4.5_0001201g0040	0.216291
interacts with	Nitab4.5_0001393g0040 (interacts with) Nitab4.5_0001318g0070	0.218658
interacts with	Nitab4.5_0001393g0040 (interacts with) Nitab4.5_0000903g0070	0.219677
interacts with	Nitab4.5_0001393g0040 (interacts with) Nitab4.5_0000326g0060	0.219746
interacts with	Nitab4.5_0001393g0040 (interacts with) Nitab4.5_0000888g0010	0.220984
interacts with	Nitab4.5_0001393g0040 (interacts with) Nitab4.5_0006340g0010	0.221511
interacts with	Nitab4.5_0001393g0040 (interacts with) Nitab4.5_0001607g0050	0.222483
interacts with	Nitab4.5_0001393g0040 (interacts with) Nitab4.5_0001921g0030	0.222529
interacts with	Nitab4.5_0001393g0040 (interacts with) Nitab4.5_0000203g0250	0.223276
interacts with	Nitab4.5_0001393g0040 (interacts with) Nitab4.5_0000394g0010	0.223504
interacts with	Nitab4.5_0001393g0040 (interacts with) Nitab4.5_0001921g0020	0.223767
interacts with	Nitab4.5_0001393g0040 (interacts with) Nitab4.5_0003533g0060	0.224702
interacts with	Nitab4.5_0001393g0040 (interacts with) Nitab4.5_0003441g0020	0.224838
interacts with	Nitab4.5_0001393g0040 (interacts with) Nitab4.5_0002700g0130	0.225069
interacts with	Nitab4.5_0001393g0040 (interacts with) Nitab4.5_0000953g0030	0.225679
interacts with	Nitab4.5_0001393g0040 (interacts with) Nitab4.5_0001456g0130	0.22649
interacts with	Nitab4.5_0001393g0040 (interacts with) Nitab4.5_0000255g0340	0.227256
interacts with	Nitab4.5_0001393g0040 (interacts with) Nitab4.5_0004679g0010	0.227891
interacts with	Nitab4.5_0001393g0040 (interacts with) Nitab4.5_0001288g0220	0.228312
interacts with	Nitab4.5_0001393g0040 (interacts with) Nitab4.5_0000443g0140	0.228678
interacts with	Nitab4.5_0001393g0040 (interacts with) Nitab4.5_0003189g0020	0.229367
interacts with	Nitab4.5_0001393g0040 (interacts with) Nitab4.5_0003888g0010	0.230249
interacts with	Nitab4.5_0001393g0040 (interacts with) Nitab4.5_0000304g0050	0.230296
interacts with	Nitab4.5_0001393g0040 (interacts with) Nitab4.5_0002992g0090	0.23069
interacts with	Nitab4.5_0001393g0040 (interacts with) Nitab4.5_0000319g0100	0.230893
interacts with	Nitab4.5_0001393g0040 (interacts with) Nitab4.5_0002228g0010	0.231305
interacts with	Nitab4.5_0001393g0040 (interacts with) Nitab4.5_0000786g0240	0.231788
interacts with	Nitab4.5_0001393g0040 (interacts with) Nitab4.5_0000034g0110	0.232262
interacts with	Nitab4.5_0001393g0040 (interacts with) Nitab4.5_0001214g0030	0.233821
interacts with	Nitab4.5_0001393g0040 (interacts with) Nitab4.5_0005379g0050	0.234088
interacts with	Nitab4.5_0001393g0040 (interacts with) Nitab4.5_0000888g0020	0.234234
interacts with	Nitab4.5_0001393g0040 (interacts with) Nitab4.5_0003307g0040	0.23425
interacts with	Nitab4.5_0001393g0040 (interacts with) Nitab4.5_0001118g0040	0.234341
interacts with	Nitab4.5_0001393g0040 (interacts with) Nitab4.5_0002587g0040	0.237112
interacts with	Nitab4.5_0001393g0040 (interacts with) Nitab4.5_0000859g0260	0.237966
interacts with	Nitab4.5_0001393g0040 (interacts with) Nitab4.5_0000028g0340	0.237978
interacts with	Nitab4.5_0001393g0040 (interacts with) Nitab4.5_0001236g0010	0.239167
interacts with	Nitab4.5_0001393g0040 (interacts with) Nitab4.5_0000569g0020	0.241605
interacts with	Nitab4.5_0001393g0040 (interacts with) Nitab4.5_0006338g0090	0.241986
interacts with	Nitab4.5_0001393g0040 (interacts with) Nitab4.5_0001671g0150	0.242311
interacts with	Nitab4.5_0001393g0040 (interacts with) Nitab4.5_0002980g0030	0.242504
interacts with	Nitab4.5_0001393g0040 (interacts with) Nitab4.5_0008249g0020	0.243388
interacts with	Nitab4.5_0001393g0040 (interacts with) Nitab4.5_0006988g0020	0.244216
interacts with	Nitab4.5_0001393g0040 (interacts with) Nitab4.5_0002312g0100	0.244846
interacts with	Nitab4.5_0001393g0040 (interacts with) Nitab4.5_0001413g0010	0.245053
interacts with	Nitab4.5_0001393g0040 (interacts with) Nitab4.5_0000914g0180	0.247194
interacts with	Nitab4.5_0001393g0040 (interacts with) Nitab4.5_0001105g0070	0.247758
interacts with	Nitab4.5_0001393g0040 (interacts with) Nitab4.5_0001930g0010	0.247829
interacts with	Nitab4.5_0001393g0040 (interacts with) Nitab4.5_0000703g0050	0.248777
interacts with	Nitab4.5_0001393g0040 (interacts with) Nitab4.5_0001769g0110	0.249249
interacts with	Nitab4.5_0001393g0040 (interacts with) Nitab4.5_0004679g0020	0.250361
interacts with	Nitab4.5_0001393g0040 (interacts with) Nitab4.5_0000365g0240	0.250608
interacts with	Nitab4.5_0001393g0040 (interacts with) Nitab4.5_0001039g0040	0.251307
interacts with	Nitab4.5_0001393g0040 (interacts with) Nitab4.5_0002951g0020	0.251626
interacts with	Nitab4.5_0001393g0040 (interacts with) Nitab4.5_0000368g0350	0.251899
interacts with	Nitab4.5_0001393g0040 (interacts with) Nitab4.5_0001266g0060	0.252657
interacts with	Nitab4.5_0001393g0040 (interacts with) Nitab4.5_0000185g0110	0.253268
interacts with	Nitab4.5_0001393g0040 (interacts with) Nitab4.5_0001467g0100	0.254117
interacts with	Nitab4.5_0001393g0040 (interacts with) Nitab4.5_0000786g0230	0.259666
interacts with	Nitab4.5_0001393g0040 (interacts with) Nitab4.5_0000391g0120	0.261693
interacts with	Nitab4.5_0001393g0040 (interacts with) Nitab4.5_0000786g0190	0.262087
interacts with	Nitab4.5_0001393g0040 (interacts with) Nitab4.5_0001223g0070	0.264883
interacts with	Nitab4.5_0001393g0040 (interacts with) Nitab4.5_0000960g0190	0.266946
interacts with	Nitab4.5_0001393g0040 (interacts with) Nitab4.5_0001135g0060	0.266954
interacts with	Nitab4.5_0001393g0040 (interacts with) Nitab4.5_0000041g0370	0.267115
interacts with	Nitab4.5_0001393g0040 (interacts with) Nitab4.5_0001105g0110	0.271653
interacts with	Nitab4.5_0001393g0040 (interacts with) Nitab4.5_0000272g0010	0.273318
interacts with	Nitab4.5_0001393g0040 (interacts with) Nitab4.5_0000123g0010	0.275634
interacts with	Nitab4.5_0001393g0040 (interacts with) Nitab4.5_0000787g0190	0.278145
interacts with	Nitab4.5_0001393g0040 (interacts with) Nitab4.5_0000892g0040	0.27923
interacts with	Nitab4.5_0001393g0040 (interacts with) Nitab4.5_0001373g0070	0.289376
interacts with	Nitab4.5_0001393g0040 (interacts with) Nitab4.5_0001764g0040	0.289688
interacts with	Nitab4.5_0001393g0040 (interacts with) Nitab4.5_0000164g0180	0.293091
interacts with	Nitab4.5_0000092g0120 (interacts with) Nitab4.5_0001030g0100	0.200754
interacts with	Nitab4.5_0000092g0120 (interacts with) Nitab4.5_0001781g0200	0.200881
interacts with	Nitab4.5_0000092g0120 (interacts with) Nitab4.5_0000615g0010	0.200999
interacts with	Nitab4.5_0000092g0120 (interacts with) Nitab4.5_0001213g0020	0.201098
interacts with	Nitab4.5_0000092g0120 (interacts with) Nitab4.5_0000798g0120	0.204645
interacts with	Nitab4.5_0000092g0120 (interacts with) Nitab4.5_0000005g0150	0.205333
interacts with	Nitab4.5_0000092g0120 (interacts with) Nitab4.5_0004057g0050	0.205747
interacts with	Nitab4.5_0000092g0120 (interacts with) Nitab4.5_0002916g0050	0.20636
interacts with	Nitab4.5_0000092g0120 (interacts with) Nitab4.5_0002100g0050	0.207195
interacts with	Nitab4.5_0000092g0120 (interacts with) Nitab4.5_0000411g0080	0.207854
interacts with	Nitab4.5_0000092g0120 (interacts with) Nitab4.5_0001089g0080	0.211509
interacts with	Nitab4.5_0000092g0120 (interacts with) Nitab4.5_0000017g0160	0.211538
interacts with	Nitab4.5_0000092g0120 (interacts with) Nitab4.5_0000091g0430	0.211698
interacts with	Nitab4.5_0000092g0120 (interacts with) Nitab4.5_0006893g0010	0.211714
interacts with	Nitab4.5_0000092g0120 (interacts with) Nitab4.5_0001806g0020	0.212021
interacts with	Nitab4.5_0000092g0120 (interacts with) Nitab4.5_0002713g0010	0.213011
interacts with	Nitab4.5_0000092g0120 (interacts with) Nitab4.5_0000912g0060	0.21304
interacts with	Nitab4.5_0000092g0120 (interacts with) Nitab4.5_0001028g0040	0.213203
interacts with	Nitab4.5_0000092g0120 (interacts with) Nitab4.5_0001637g0080	0.213496
interacts with	Nitab4.5_0000092g0120 (interacts with) Nitab4.5_0000095g0170	0.213853
interacts with	Nitab4.5_0000092g0120 (interacts with) Nitab4.5_0000222g0220	0.215399
interacts with	Nitab4.5_0000092g0120 (interacts with) Nitab4.5_0000076g0060	0.216168
interacts with	Nitab4.5_0000092g0120 (interacts with) Nitab4.5_0000394g0010	0.216465
interacts with	Nitab4.5_0000092g0120 (interacts with) Nitab4.5_0004280g0090	0.217571
interacts with	Nitab4.5_0000092g0120 (interacts with) Nitab4.5_0002170g0090	0.219933
interacts with	Nitab4.5_0000092g0120 (interacts with) Nitab4.5_0000008g0460	0.220187
interacts with	Nitab4.5_0000092g0120 (interacts with) Nitab4.5_0001013g0080	0.222042
interacts with	Nitab4.5_0000092g0120 (interacts with) Nitab4.5_0000437g0160	0.222978
interacts with	Nitab4.5_0000092g0120 (interacts with) Nitab4.5_0004944g0010	0.226084
interacts with	Nitab4.5_0000092g0120 (interacts with) Nitab4.5_0000749g0090	0.227237
interacts with	Nitab4.5_0000092g0120 (interacts with) Nitab4.5_0002791g0070	0.233671
interacts with	Nitab4.5_0000092g0120 (interacts with) Nitab4.5_0001315g0010	0.234849
interacts with	Nitab4.5_0000092g0120 (interacts with) Nitab4.5_0000437g0150	0.2354
interacts with	Nitab4.5_0000092g0120 (interacts with) Nitab4.5_0001076g0050	0.236668
interacts with	Nitab4.5_0000092g0120 (interacts with) Nitab4.5_0000110g0250	0.236959
interacts with	Nitab4.5_0000092g0120 (interacts with) Nitab4.5_0000716g0220	0.238638
interacts with	Nitab4.5_0000092g0120 (interacts with) Nitab4.5_0000556g0190	0.239142
interacts with	Nitab4.5_0000092g0120 (interacts with) Nitab4.5_0000106g0360	0.240372
interacts with	Nitab4.5_0000092g0120 (interacts with) Nitab4.5_0005979g0010	0.242899
interacts with	Nitab4.5_0000092g0120 (interacts with) Nitab4.5_0003465g0080	0.244654
interacts with	Nitab4.5_0000092g0120 (interacts with) Nitab4.5_0001542g0100	0.24784
interacts with	Nitab4.5_0000092g0120 (interacts with) Nitab4.5_0002265g0140	0.248611
interacts with	Nitab4.5_0000092g0120 (interacts with) Nitab4.5_0003295g0120	0.252272
interacts with	Nitab4.5_0000092g0120 (interacts with) Nitab4.5_0000328g0110	0.254421
interacts with	Nitab4.5_0000092g0120 (interacts with) Nitab4.5_0000044g0130	0.275172
interacts with	Nitab4.5_0000092g0120 (interacts with) Nitab4.5_0001213g0030	0.304063
interacts with	Nitab4.5_0002105g0060 (interacts with) Nitab4.5_0000709g0070	0.200082
interacts with	Nitab4.5_0002105g0060 (interacts with) Nitab4.5_0001508g0070	0.200111
interacts with	Nitab4.5_0002105g0060 (interacts with) Nitab4.5_0002113g0100	0.200133
interacts with	Nitab4.5_0002105g0060 (interacts with) Nitab4.5_0000463g0070	0.200161
interacts with	Nitab4.5_0002105g0060 (interacts with) Nitab4.5_0000136g0190	0.200177
interacts with	Nitab4.5_0002105g0060 (interacts with) Nitab4.5_0000039g0090	0.2002
interacts with	Nitab4.5_0002105g0060 (interacts with) Nitab4.5_0002747g0010	0.200204
interacts with	Nitab4.5_0002105g0060 (interacts with) Nitab4.5_0001622g0120	0.200219
interacts with	Nitab4.5_0002105g0060 (interacts with) Nitab4.5_0000883g0050	0.200238
interacts with	Nitab4.5_0002105g0060 (interacts with) Nitab4.5_0000194g0250	0.200399
interacts with	Nitab4.5_0002105g0060 (interacts with) Nitab4.5_0001071g0080	0.200479
interacts with	Nitab4.5_0002105g0060 (interacts with) Nitab4.5_0000728g0080	0.20051
interacts with	Nitab4.5_0002105g0060 (interacts with) Nitab4.5_0001615g0110	0.200513
interacts with	Nitab4.5_0002105g0060 (interacts with) Nitab4.5_0000529g0100	0.200679
interacts with	Nitab4.5_0002105g0060 (interacts with) Nitab4.5_0000002g0160	0.200706
interacts with	Nitab4.5_0002105g0060 (interacts with) Nitab4.5_0000603g0020	0.200797
interacts with	Nitab4.5_0002105g0060 (interacts with) Nitab4.5_0000804g0030	0.200908
interacts with	Nitab4.5_0002105g0060 (interacts with) Nitab4.5_0007806g0010	0.201015
interacts with	Nitab4.5_0002105g0060 (interacts with) Nitab4.5_0002342g0120	0.201079
interacts with	Nitab4.5_0002105g0060 (interacts with) Nitab4.5_0000337g0230	0.201105
interacts with	Nitab4.5_0002105g0060 (interacts with) Nitab4.5_0001324g0030	0.201125
interacts with	Nitab4.5_0002105g0060 (interacts with) Nitab4.5_0000329g0070	0.201161
interacts with	Nitab4.5_0002105g0060 (interacts with) Nitab4.5_0000602g0030	0.201226
interacts with	Nitab4.5_0002105g0060 (interacts with) Nitab4.5_0001072g0040	0.201492
interacts with	Nitab4.5_0002105g0060 (interacts with) Nitab4.5_0001039g0010	0.201498
interacts with	Nitab4.5_0002105g0060 (interacts with) Nitab4.5_0004905g0020	0.20151
interacts with	Nitab4.5_0002105g0060 (interacts with) Nitab4.5_0001769g0150	0.201537
interacts with	Nitab4.5_0002105g0060 (interacts with) Nitab4.5_0001219g0170	0.20154
interacts with	Nitab4.5_0002105g0060 (interacts with) Nitab4.5_0000584g0030	0.201608
interacts with	Nitab4.5_0002105g0060 (interacts with) Nitab4.5_0000047g0080	0.201679
interacts with	Nitab4.5_0002105g0060 (interacts with) Nitab4.5_0001703g0040	0.201718
interacts with	Nitab4.5_0002105g0060 (interacts with) Nitab4.5_0004439g0080	0.201745
interacts with	Nitab4.5_0002105g0060 (interacts with) Nitab4.5_0000104g0160	0.201748
interacts with	Nitab4.5_0002105g0060 (interacts with) Nitab4.5_0000720g0070	0.201781
interacts with	Nitab4.5_0002105g0060 (interacts with) Nitab4.5_0001915g0070	0.201902
interacts with	Nitab4.5_0002105g0060 (interacts with) Nitab4.5_0001509g0030	0.201999
interacts with	Nitab4.5_0002105g0060 (interacts with) Nitab4.5_0000030g0070	0.202007
interacts with	Nitab4.5_0002105g0060 (interacts with) Nitab4.5_0000200g0080	0.202051
interacts with	Nitab4.5_0002105g0060 (interacts with) Nitab4.5_0004010g0050	0.202086
interacts with	Nitab4.5_0002105g0060 (interacts with) Nitab4.5_0000134g0180	0.202127
interacts with	Nitab4.5_0002105g0060 (interacts with) Nitab4.5_0000307g0260	0.202183
interacts with	Nitab4.5_0002105g0060 (interacts with) Nitab4.5_0000170g0180	0.202188
interacts with	Nitab4.5_0002105g0060 (interacts with) Nitab4.5_0000030g0040	0.202237
interacts with	Nitab4.5_0002105g0060 (interacts with) Nitab4.5_0001488g0060	0.202241
interacts with	Nitab4.5_0002105g0060 (interacts with) Nitab4.5_0000431g0140	0.202245
interacts with	Nitab4.5_0002105g0060 (interacts with) Nitab4.5_0002403g0090	0.202355
interacts with	Nitab4.5_0002105g0060 (interacts with) Nitab4.5_0000084g0100	0.202412
interacts with	Nitab4.5_0002105g0060 (interacts with) Nitab4.5_0002053g0030	0.20247
interacts with	Nitab4.5_0002105g0060 (interacts with) Nitab4.5_0000102g0140	0.202479
interacts with	Nitab4.5_0002105g0060 (interacts with) Nitab4.5_0000001g0430	0.202508
interacts with	Nitab4.5_0002105g0060 (interacts with) Nitab4.5_0000498g0060	0.202553
interacts with	Nitab4.5_0002105g0060 (interacts with) Nitab4.5_0004300g0170	0.202632
interacts with	Nitab4.5_0002105g0060 (interacts with) Nitab4.5_0000898g0120	0.202662
interacts with	Nitab4.5_0002105g0060 (interacts with) Nitab4.5_0000400g0040	0.20268
interacts with	Nitab4.5_0002105g0060 (interacts with) Nitab4.5_0006139g0010	0.202706
interacts with	Nitab4.5_0002105g0060 (interacts with) Nitab4.5_0000840g0010	0.202762
interacts with	Nitab4.5_0002105g0060 (interacts with) Nitab4.5_0000753g0160	0.202774
interacts with	Nitab4.5_0002105g0060 (interacts with) Nitab4.5_0000119g0420	0.202779
interacts with	Nitab4.5_0002105g0060 (interacts with) Nitab4.5_0001023g0160	0.202814
interacts with	Nitab4.5_0002105g0060 (interacts with) Nitab4.5_0001032g0020	0.202851
interacts with	Nitab4.5_0002105g0060 (interacts with) Nitab4.5_0005924g0020	0.202853
interacts with	Nitab4.5_0002105g0060 (interacts with) Nitab4.5_0001027g0070	0.202892
interacts with	Nitab4.5_0002105g0060 (interacts with) Nitab4.5_0000846g0060	0.202894
interacts with	Nitab4.5_0002105g0060 (interacts with) Nitab4.5_0001434g0050	0.202926
interacts with	Nitab4.5_0002105g0060 (interacts with) Nitab4.5_0001436g0020	0.202931
interacts with	Nitab4.5_0002105g0060 (interacts with) Nitab4.5_0007561g0010	0.203042
interacts with	Nitab4.5_0002105g0060 (interacts with) Nitab4.5_0002107g0030	0.20312
interacts with	Nitab4.5_0002105g0060 (interacts with) Nitab4.5_0000021g1020	0.203236
interacts with	Nitab4.5_0002105g0060 (interacts with) Nitab4.5_0000008g0410	0.203253
interacts with	Nitab4.5_0002105g0060 (interacts with) Nitab4.5_0001204g0120	0.20333
interacts with	Nitab4.5_0002105g0060 (interacts with) Nitab4.5_0001558g0060	0.203442
interacts with	Nitab4.5_0002105g0060 (interacts with) Nitab4.5_0000016g0230	0.203492
interacts with	Nitab4.5_0002105g0060 (interacts with) Nitab4.5_0000787g0070	0.203509
interacts with	Nitab4.5_0002105g0060 (interacts with) Nitab4.5_0000052g0240	0.203513
interacts with	Nitab4.5_0002105g0060 (interacts with) Nitab4.5_0003295g0020	0.203526
interacts with	Nitab4.5_0002105g0060 (interacts with) Nitab4.5_0000241g0150	0.203533
interacts with	Nitab4.5_0002105g0060 (interacts with) Nitab4.5_0001028g0010	0.203542
interacts with	Nitab4.5_0002105g0060 (interacts with) Nitab4.5_0002815g0120	0.203626
interacts with	Nitab4.5_0002105g0060 (interacts with) Nitab4.5_0001953g0130	0.203655
interacts with	Nitab4.5_0002105g0060 (interacts with) Nitab4.5_0000098g0260	0.203734
interacts with	Nitab4.5_0002105g0060 (interacts with) Nitab4.5_0000332g0050	0.20375
interacts with	Nitab4.5_0002105g0060 (interacts with) Nitab4.5_0000837g0060	0.203808
interacts with	Nitab4.5_0002105g0060 (interacts with) Nitab4.5_0003688g0040	0.203822
interacts with	Nitab4.5_0002105g0060 (interacts with) Nitab4.5_0001773g0040	0.203852
interacts with	Nitab4.5_0002105g0060 (interacts with) Nitab4.5_0000187g0270	0.203859
interacts with	Nitab4.5_0002105g0060 (interacts with) Nitab4.5_0000486g0140	0.203868
interacts with	Nitab4.5_0002105g0060 (interacts with) Nitab4.5_0001051g0050	0.203881
interacts with	Nitab4.5_0002105g0060 (interacts with) Nitab4.5_0000433g0040	0.204033
interacts with	Nitab4.5_0002105g0060 (interacts with) Nitab4.5_0000597g0020	0.204041
interacts with	Nitab4.5_0002105g0060 (interacts with) Nitab4.5_0002207g0080	0.204058
interacts with	Nitab4.5_0002105g0060 (interacts with) Nitab4.5_0000130g0060	0.204143
interacts with	Nitab4.5_0002105g0060 (interacts with) Nitab4.5_0000664g0010	0.204261
interacts with	Nitab4.5_0002105g0060 (interacts with) Nitab4.5_0004186g0070	0.204405
interacts with	Nitab4.5_0002105g0060 (interacts with) Nitab4.5_0002641g0020	0.20443
interacts with	Nitab4.5_0002105g0060 (interacts with) Nitab4.5_0000761g0070	0.204472
interacts with	Nitab4.5_0002105g0060 (interacts with) Nitab4.5_0000051g0190	0.204483
interacts with	Nitab4.5_0002105g0060 (interacts with) Nitab4.5_0004977g0040	0.204502
interacts with	Nitab4.5_0002105g0060 (interacts with) Nitab4.5_0005858g0020	0.204524
interacts with	Nitab4.5_0002105g0060 (interacts with) Nitab4.5_0002135g0050	0.204529
interacts with	Nitab4.5_0002105g0060 (interacts with) Nitab4.5_0001315g0140	0.204619
interacts with	Nitab4.5_0002105g0060 (interacts with) Nitab4.5_0000363g0130	0.204989
interacts with	Nitab4.5_0002105g0060 (interacts with) Nitab4.5_0000085g0340	0.20501
interacts with	Nitab4.5_0002105g0060 (interacts with) Nitab4.5_0002365g0050	0.20502
interacts with	Nitab4.5_0002105g0060 (interacts with) Nitab4.5_0003914g0050	0.20502
interacts with	Nitab4.5_0002105g0060 (interacts with) Nitab4.5_0003028g0010	0.205048
interacts with	Nitab4.5_0002105g0060 (interacts with) Nitab4.5_0000187g0160	0.205062
interacts with	Nitab4.5_0002105g0060 (interacts with) Nitab4.5_0000116g0090	0.205164
interacts with	Nitab4.5_0002105g0060 (interacts with) Nitab4.5_0005169g0030	0.205344
interacts with	Nitab4.5_0002105g0060 (interacts with) Nitab4.5_0000320g0210	0.205363
interacts with	Nitab4.5_0002105g0060 (interacts with) Nitab4.5_0000208g0200	0.205368
interacts with	Nitab4.5_0002105g0060 (interacts with) Nitab4.5_0001401g0200	0.205374
interacts with	Nitab4.5_0002105g0060 (interacts with) Nitab4.5_0003361g0010	0.205384
interacts with	Nitab4.5_0002105g0060 (interacts with) Nitab4.5_0000525g0190	0.205408
interacts with	Nitab4.5_0002105g0060 (interacts with) Nitab4.5_0000776g0030	0.20546
interacts with	Nitab4.5_0002105g0060 (interacts with) Nitab4.5_0003062g0010	0.20549
interacts with	Nitab4.5_0002105g0060 (interacts with) Nitab4.5_0000982g0200	0.205499
interacts with	Nitab4.5_0002105g0060 (interacts with) Nitab4.5_0002861g0040	0.205602
interacts with	Nitab4.5_0002105g0060 (interacts with) Nitab4.5_0002450g0010	0.205635
interacts with	Nitab4.5_0002105g0060 (interacts with) Nitab4.5_0000486g0130	0.205703
interacts with	Nitab4.5_0002105g0060 (interacts with) Nitab4.5_0002960g0030	0.205708
interacts with	Nitab4.5_0002105g0060 (interacts with) Nitab4.5_0003823g0010	0.205739
interacts with	Nitab4.5_0002105g0060 (interacts with) Nitab4.5_0000188g0210	0.205792
interacts with	Nitab4.5_0002105g0060 (interacts with) Nitab4.5_0004899g0110	0.206024
interacts with	Nitab4.5_0002105g0060 (interacts with) Nitab4.5_0000102g0300	0.2061
interacts with	Nitab4.5_0002105g0060 (interacts with) Nitab4.5_0001142g0080	0.20618
interacts with	Nitab4.5_0002105g0060 (interacts with) Nitab4.5_0000401g0120	0.206203
interacts with	Nitab4.5_0002105g0060 (interacts with) Nitab4.5_0000039g0110	0.206252
interacts with	Nitab4.5_0002105g0060 (interacts with) Nitab4.5_0000021g0720	0.206261
interacts with	Nitab4.5_0002105g0060 (interacts with) Nitab4.5_0004225g0010	0.206261
interacts with	Nitab4.5_0002105g0060 (interacts with) Nitab4.5_0000775g0120	0.206325
interacts with	Nitab4.5_0002105g0060 (interacts with) Nitab4.5_0000451g0070	0.206326
interacts with	Nitab4.5_0002105g0060 (interacts with) Nitab4.5_0000785g0200	0.206355
interacts with	Nitab4.5_0002105g0060 (interacts with) Nitab4.5_0000109g0470	0.206408
interacts with	Nitab4.5_0002105g0060 (interacts with) Nitab4.5_0000824g0120	0.206436
interacts with	Nitab4.5_0002105g0060 (interacts with) Nitab4.5_0000433g0080	0.206506
interacts with	Nitab4.5_0002105g0060 (interacts with) Nitab4.5_0000482g0100	0.206508
interacts with	Nitab4.5_0002105g0060 (interacts with) Nitab4.5_0000982g0130	0.206532
interacts with	Nitab4.5_0002105g0060 (interacts with) Nitab4.5_0000638g0190	0.206578
interacts with	Nitab4.5_0002105g0060 (interacts with) Nitab4.5_0000457g0370	0.206646
interacts with	Nitab4.5_0002105g0060 (interacts with) Nitab4.5_0002550g0030	0.206696
interacts with	Nitab4.5_0002105g0060 (interacts with) Nitab4.5_0002780g0020	0.206761
interacts with	Nitab4.5_0002105g0060 (interacts with) Nitab4.5_0000168g0190	0.206791
interacts with	Nitab4.5_0002105g0060 (interacts with) Nitab4.5_0001004g0020	0.206793
interacts with	Nitab4.5_0002105g0060 (interacts with) Nitab4.5_0000968g0040	0.206851
interacts with	Nitab4.5_0002105g0060 (interacts with) Nitab4.5_0004743g0010	0.206904
interacts with	Nitab4.5_0002105g0060 (interacts with) Nitab4.5_0001263g0060	0.206909
interacts with	Nitab4.5_0002105g0060 (interacts with) Nitab4.5_0000017g0180	0.206957
interacts with	Nitab4.5_0002105g0060 (interacts with) Nitab4.5_0000308g0040	0.207018
interacts with	Nitab4.5_0002105g0060 (interacts with) Nitab4.5_0002761g0070	0.207021
interacts with	Nitab4.5_0002105g0060 (interacts with) Nitab4.5_0004912g0060	0.207088
interacts with	Nitab4.5_0002105g0060 (interacts with) Nitab4.5_0001163g0010	0.207145
interacts with	Nitab4.5_0002105g0060 (interacts with) Nitab4.5_0000394g0080	0.207173
interacts with	Nitab4.5_0002105g0060 (interacts with) Nitab4.5_0003709g0100	0.207213
interacts with	Nitab4.5_0002105g0060 (interacts with) Nitab4.5_0000349g0070	0.207231
interacts with	Nitab4.5_0002105g0060 (interacts with) Nitab4.5_0006695g0010	0.207271
interacts with	Nitab4.5_0002105g0060 (interacts with) Nitab4.5_0000171g0110	0.207443
interacts with	Nitab4.5_0002105g0060 (interacts with) Nitab4.5_0002826g0040	0.207445
interacts with	Nitab4.5_0002105g0060 (interacts with) Nitab4.5_0000108g0120	0.20745
interacts with	Nitab4.5_0002105g0060 (interacts with) Nitab4.5_0000048g0280	0.207453
interacts with	Nitab4.5_0002105g0060 (interacts with) Nitab4.5_0003709g0020	0.207619
interacts with	Nitab4.5_0002105g0060 (interacts with) Nitab4.5_0000163g0200	0.207642
interacts with	Nitab4.5_0002105g0060 (interacts with) Nitab4.5_0000014g0090	0.20765
interacts with	Nitab4.5_0002105g0060 (interacts with) Nitab4.5_0001905g0020	0.207712
interacts with	Nitab4.5_0002105g0060 (interacts with) Nitab4.5_0001135g0190	0.207772
interacts with	Nitab4.5_0002105g0060 (interacts with) Nitab4.5_0000525g0020	0.207988
interacts with	Nitab4.5_0002105g0060 (interacts with) Nitab4.5_0004567g0030	0.208011
interacts with	Nitab4.5_0002105g0060 (interacts with) Nitab4.5_0000125g0360	0.208027
interacts with	Nitab4.5_0002105g0060 (interacts with) Nitab4.5_0002820g0100	0.208118
interacts with	Nitab4.5_0002105g0060 (interacts with) Nitab4.5_0001329g0110	0.208256
interacts with	Nitab4.5_0002105g0060 (interacts with) Nitab4.5_0002728g0130	0.208283
interacts with	Nitab4.5_0002105g0060 (interacts with) Nitab4.5_0001781g0120	0.208339
interacts with	Nitab4.5_0002105g0060 (interacts with) Nitab4.5_0000241g0020	0.208356
interacts with	Nitab4.5_0002105g0060 (interacts with) Nitab4.5_0000437g0010	0.20844
interacts with	Nitab4.5_0002105g0060 (interacts with) Nitab4.5_0003108g0060	0.208456
interacts with	Nitab4.5_0002105g0060 (interacts with) Nitab4.5_0000458g0080	0.208504
interacts with	Nitab4.5_0002105g0060 (interacts with) Nitab4.5_0000052g0100	0.208534
interacts with	Nitab4.5_0002105g0060 (interacts with) Nitab4.5_0003120g0060	0.208625
interacts with	Nitab4.5_0002105g0060 (interacts with) Nitab4.5_0000187g0210	0.20863
interacts with	Nitab4.5_0002105g0060 (interacts with) Nitab4.5_0004983g0040	0.208824
interacts with	Nitab4.5_0002105g0060 (interacts with) Nitab4.5_0001556g0100	0.208829
interacts with	Nitab4.5_0002105g0060 (interacts with) Nitab4.5_0002827g0020	0.208917
interacts with	Nitab4.5_0002105g0060 (interacts with) Nitab4.5_0000610g0140	0.20895
interacts with	Nitab4.5_0002105g0060 (interacts with) Nitab4.5_0003884g0060	0.209062
interacts with	Nitab4.5_0002105g0060 (interacts with) Nitab4.5_0000326g0030	0.209078
interacts with	Nitab4.5_0002105g0060 (interacts with) Nitab4.5_0002694g0020	0.209164
interacts with	Nitab4.5_0002105g0060 (interacts with) Nitab4.5_0000221g0110	0.209225
interacts with	Nitab4.5_0002105g0060 (interacts with) Nitab4.5_0000652g0170	0.209271
interacts with	Nitab4.5_0002105g0060 (interacts with) Nitab4.5_0001207g0050	0.209282
interacts with	Nitab4.5_0002105g0060 (interacts with) Nitab4.5_0000737g0100	0.209294
interacts with	Nitab4.5_0002105g0060 (interacts with) Nitab4.5_0000244g0040	0.209316
interacts with	Nitab4.5_0002105g0060 (interacts with) Nitab4.5_0000335g0110	0.209355
interacts with	Nitab4.5_0002105g0060 (interacts with) Nitab4.5_0000072g0530	0.209362
interacts with	Nitab4.5_0002105g0060 (interacts with) Nitab4.5_0000012g0190	0.209481
interacts with	Nitab4.5_0002105g0060 (interacts with) Nitab4.5_0003577g0010	0.209557
interacts with	Nitab4.5_0002105g0060 (interacts with) Nitab4.5_0001732g0070	0.209574
interacts with	Nitab4.5_0002105g0060 (interacts with) Nitab4.5_0002859g0120	0.209592
interacts with	Nitab4.5_0002105g0060 (interacts with) Nitab4.5_0000343g0340	0.209613
interacts with	Nitab4.5_0002105g0060 (interacts with) Nitab4.5_0005064g0060	0.209696
interacts with	Nitab4.5_0002105g0060 (interacts with) Nitab4.5_0000297g0150	0.209697
interacts with	Nitab4.5_0002105g0060 (interacts with) Nitab4.5_0000718g0210	0.209789
interacts with	Nitab4.5_0002105g0060 (interacts with) Nitab4.5_0000010g0210	0.209897
interacts with	Nitab4.5_0002105g0060 (interacts with) Nitab4.5_0000326g0250	0.20992
interacts with	Nitab4.5_0002105g0060 (interacts with) Nitab4.5_0000610g0300	0.209983
interacts with	Nitab4.5_0002105g0060 (interacts with) Nitab4.5_0001436g0010	0.210011
interacts with	Nitab4.5_0002105g0060 (interacts with) Nitab4.5_0002980g0100	0.210059
interacts with	Nitab4.5_0002105g0060 (interacts with) Nitab4.5_0000151g0320	0.210079
interacts with	Nitab4.5_0002105g0060 (interacts with) Nitab4.5_0001160g0210	0.210112
interacts with	Nitab4.5_0002105g0060 (interacts with) Nitab4.5_0000044g0630	0.210162
interacts with	Nitab4.5_0002105g0060 (interacts with) Nitab4.5_0000299g0150	0.210189
interacts with	Nitab4.5_0002105g0060 (interacts with) Nitab4.5_0001196g0060	0.210293
interacts with	Nitab4.5_0002105g0060 (interacts with) Nitab4.5_0000163g0190	0.210296
interacts with	Nitab4.5_0002105g0060 (interacts with) Nitab4.5_0002860g0030	0.210355
interacts with	Nitab4.5_0002105g0060 (interacts with) Nitab4.5_0001924g0020	0.210385
interacts with	Nitab4.5_0002105g0060 (interacts with) Nitab4.5_0000786g0220	0.210394
interacts with	Nitab4.5_0002105g0060 (interacts with) Nitab4.5_0002650g0040	0.21046
interacts with	Nitab4.5_0002105g0060 (interacts with) Nitab4.5_0003240g0050	0.210552
interacts with	Nitab4.5_0002105g0060 (interacts with) Nitab4.5_0000020g0210	0.21065
interacts with	Nitab4.5_0002105g0060 (interacts with) Nitab4.5_0000048g0140	0.210676
interacts with	Nitab4.5_0002105g0060 (interacts with) Nitab4.5_0002906g0120	0.210785
interacts with	Nitab4.5_0002105g0060 (interacts with) Nitab4.5_0002543g0010	0.210957
interacts with	Nitab4.5_0002105g0060 (interacts with) Nitab4.5_0000638g0250	0.21097
interacts with	Nitab4.5_0002105g0060 (interacts with) Nitab4.5_0000006g0520	0.210982
interacts with	Nitab4.5_0002105g0060 (interacts with) Nitab4.5_0000733g0220	0.21101
interacts with	Nitab4.5_0002105g0060 (interacts with) Nitab4.5_0000914g0280	0.211014
interacts with	Nitab4.5_0002105g0060 (interacts with) Nitab4.5_0000178g0090	0.211026
interacts with	Nitab4.5_0002105g0060 (interacts with) Nitab4.5_0000386g0040	0.211035
interacts with	Nitab4.5_0002105g0060 (interacts with) Nitab4.5_0001320g0110	0.211101
interacts with	Nitab4.5_0002105g0060 (interacts with) Nitab4.5_0000232g0150	0.211113
interacts with	Nitab4.5_0002105g0060 (interacts with) Nitab4.5_0000365g0050	0.211182
interacts with	Nitab4.5_0002105g0060 (interacts with) Nitab4.5_0000836g0120	0.211236
interacts with	Nitab4.5_0002105g0060 (interacts with) Nitab4.5_0002600g0010	0.211254
interacts with	Nitab4.5_0002105g0060 (interacts with) Nitab4.5_0004650g0010	0.211275
interacts with	Nitab4.5_0002105g0060 (interacts with) Nitab4.5_0000051g0260	0.211278
interacts with	Nitab4.5_0002105g0060 (interacts with) Nitab4.5_0006264g0020	0.211284
interacts with	Nitab4.5_0002105g0060 (interacts with) Nitab4.5_0002649g0030	0.211304
interacts with	Nitab4.5_0002105g0060 (interacts with) Nitab4.5_0000441g0070	0.211377
interacts with	Nitab4.5_0002105g0060 (interacts with) Nitab4.5_0000057g0180	0.21157
interacts with	Nitab4.5_0002105g0060 (interacts with) Nitab4.5_0005227g0020	0.211608
interacts with	Nitab4.5_0002105g0060 (interacts with) Nitab4.5_0000563g0020	0.211668
interacts with	Nitab4.5_0002105g0060 (interacts with) Nitab4.5_0000114g0130	0.211786
interacts with	Nitab4.5_0002105g0060 (interacts with) Nitab4.5_0004318g0010	0.211884
interacts with	Nitab4.5_0002105g0060 (interacts with) Nitab4.5_0000252g0040	0.211895
interacts with	Nitab4.5_0002105g0060 (interacts with) Nitab4.5_0007346g0030	0.211923
interacts with	Nitab4.5_0002105g0060 (interacts with) Nitab4.5_0001304g0020	0.212126
interacts with	Nitab4.5_0002105g0060 (interacts with) Nitab4.5_0001557g0040	0.212161
interacts with	Nitab4.5_0002105g0060 (interacts with) Nitab4.5_0001373g0030	0.212323
interacts with	Nitab4.5_0002105g0060 (interacts with) Nitab4.5_0000260g0110	0.212349
interacts with	Nitab4.5_0002105g0060 (interacts with) Nitab4.5_0001151g0150	0.212398
interacts with	Nitab4.5_0002105g0060 (interacts with) Nitab4.5_0000312g0380	0.212466
interacts with	Nitab4.5_0002105g0060 (interacts with) Nitab4.5_0000063g0200	0.212528
interacts with	Nitab4.5_0002105g0060 (interacts with) Nitab4.5_0000058g0270	0.212603
interacts with	Nitab4.5_0002105g0060 (interacts with) Nitab4.5_0001044g0060	0.212615
interacts with	Nitab4.5_0002105g0060 (interacts with) Nitab4.5_0001820g0050	0.212666
interacts with	Nitab4.5_0002105g0060 (interacts with) Nitab4.5_0000502g0090	0.212673
interacts with	Nitab4.5_0002105g0060 (interacts with) Nitab4.5_0001586g0070	0.212701
interacts with	Nitab4.5_0002105g0060 (interacts with) Nitab4.5_0002046g0170	0.212738
interacts with	Nitab4.5_0002105g0060 (interacts with) Nitab4.5_0002527g0020	0.212791
interacts with	Nitab4.5_0002105g0060 (interacts with) Nitab4.5_0000431g0160	0.212792
interacts with	Nitab4.5_0002105g0060 (interacts with) Nitab4.5_0001326g0090	0.213002
interacts with	Nitab4.5_0002105g0060 (interacts with) Nitab4.5_0003912g0020	0.213025
interacts with	Nitab4.5_0002105g0060 (interacts with) Nitab4.5_0000852g0030	0.213179
interacts with	Nitab4.5_0002105g0060 (interacts with) Nitab4.5_0000341g0070	0.213216
interacts with	Nitab4.5_0002105g0060 (interacts with) Nitab4.5_0000634g0190	0.213226
interacts with	Nitab4.5_0002105g0060 (interacts with) Nitab4.5_0000457g0360	0.213323
interacts with	Nitab4.5_0002105g0060 (interacts with) Nitab4.5_0001831g0030	0.213344
interacts with	Nitab4.5_0002105g0060 (interacts with) Nitab4.5_0000052g0420	0.213389
interacts with	Nitab4.5_0002105g0060 (interacts with) Nitab4.5_0000326g0350	0.213391
interacts with	Nitab4.5_0002105g0060 (interacts with) Nitab4.5_0000307g0030	0.21341
interacts with	Nitab4.5_0002105g0060 (interacts with) Nitab4.5_0000491g0060	0.213448
interacts with	Nitab4.5_0002105g0060 (interacts with) Nitab4.5_0003260g0060	0.213483
interacts with	Nitab4.5_0002105g0060 (interacts with) Nitab4.5_0003018g0090	0.213518
interacts with	Nitab4.5_0002105g0060 (interacts with) Nitab4.5_0003666g0010	0.213544
interacts with	Nitab4.5_0002105g0060 (interacts with) Nitab4.5_0000255g0280	0.21379
interacts with	Nitab4.5_0002105g0060 (interacts with) Nitab4.5_0008782g0040	0.213793
interacts with	Nitab4.5_0002105g0060 (interacts with) Nitab4.5_0000232g0040	0.213829
interacts with	Nitab4.5_0002105g0060 (interacts with) Nitab4.5_0000006g0280	0.213851
interacts with	Nitab4.5_0002105g0060 (interacts with) Nitab4.5_0002314g0010	0.213932
interacts with	Nitab4.5_0002105g0060 (interacts with) Nitab4.5_0000134g0070	0.213983
interacts with	Nitab4.5_0002105g0060 (interacts with) Nitab4.5_0007693g0010	0.213997
interacts with	Nitab4.5_0002105g0060 (interacts with) Nitab4.5_0000409g0130	0.214028
interacts with	Nitab4.5_0002105g0060 (interacts with) Nitab4.5_0000217g0020	0.214034
interacts with	Nitab4.5_0002105g0060 (interacts with) Nitab4.5_0001383g0040	0.214239
interacts with	Nitab4.5_0002105g0060 (interacts with) Nitab4.5_0004050g0020	0.214243
interacts with	Nitab4.5_0002105g0060 (interacts with) Nitab4.5_0000564g0230	0.214313
interacts with	Nitab4.5_0002105g0060 (interacts with) Nitab4.5_0000297g0020	0.2144
interacts with	Nitab4.5_0002105g0060 (interacts with) Nitab4.5_0003481g0010	0.2144
interacts with	Nitab4.5_0002105g0060 (interacts with) Nitab4.5_0000326g0270	0.214406
interacts with	Nitab4.5_0002105g0060 (interacts with) Nitab4.5_0001295g0040	0.214454
interacts with	Nitab4.5_0002105g0060 (interacts with) Nitab4.5_0000846g0010	0.214571
interacts with	Nitab4.5_0002105g0060 (interacts with) Nitab4.5_0000487g0060	0.214592
interacts with	Nitab4.5_0002105g0060 (interacts with) Nitab4.5_0000492g0070	0.214597
interacts with	Nitab4.5_0002105g0060 (interacts with) Nitab4.5_0000349g0270	0.214605
interacts with	Nitab4.5_0002105g0060 (interacts with) Nitab4.5_0000610g0230	0.214637
interacts with	Nitab4.5_0002105g0060 (interacts with) Nitab4.5_0003019g0010	0.214669
interacts with	Nitab4.5_0002105g0060 (interacts with) Nitab4.5_0000703g0120	0.215075
interacts with	Nitab4.5_0002105g0060 (interacts with) Nitab4.5_0004800g0020	0.215112
interacts with	Nitab4.5_0002105g0060 (interacts with) Nitab4.5_0001547g0020	0.215261
interacts with	Nitab4.5_0002105g0060 (interacts with) Nitab4.5_0000870g0060	0.215291
interacts with	Nitab4.5_0002105g0060 (interacts with) Nitab4.5_0001190g0060	0.215437
interacts with	Nitab4.5_0002105g0060 (interacts with) Nitab4.5_0006893g0020	0.215456
interacts with	Nitab4.5_0002105g0060 (interacts with) Nitab4.5_0000680g0060	0.215477
interacts with	Nitab4.5_0002105g0060 (interacts with) Nitab4.5_0001891g0100	0.21558
interacts with	Nitab4.5_0002105g0060 (interacts with) Nitab4.5_0001195g0010	0.215704
interacts with	Nitab4.5_0002105g0060 (interacts with) Nitab4.5_0000262g0180	0.215833
interacts with	Nitab4.5_0002105g0060 (interacts with) Nitab4.5_0004701g0060	0.215886
interacts with	Nitab4.5_0002105g0060 (interacts with) Nitab4.5_0001036g0140	0.215915
interacts with	Nitab4.5_0002105g0060 (interacts with) Nitab4.5_0001121g0070	0.215916
interacts with	Nitab4.5_0002105g0060 (interacts with) Nitab4.5_0000565g0270	0.215926
interacts with	Nitab4.5_0002105g0060 (interacts with) Nitab4.5_0007189g0040	0.215955
interacts with	Nitab4.5_0002105g0060 (interacts with) Nitab4.5_0001040g0110	0.215982
interacts with	Nitab4.5_0002105g0060 (interacts with) Nitab4.5_0000008g0110	0.216125
interacts with	Nitab4.5_0002105g0060 (interacts with) Nitab4.5_0008887g0010	0.216491
interacts with	Nitab4.5_0002105g0060 (interacts with) Nitab4.5_0001253g0010	0.216694
interacts with	Nitab4.5_0002105g0060 (interacts with) Nitab4.5_0000923g0080	0.216748
interacts with	Nitab4.5_0002105g0060 (interacts with) Nitab4.5_0001233g0010	0.21691
interacts with	Nitab4.5_0002105g0060 (interacts with) Nitab4.5_0000917g0100	0.216923
interacts with	Nitab4.5_0002105g0060 (interacts with) Nitab4.5_0000304g0050	0.216972
interacts with	Nitab4.5_0002105g0060 (interacts with) Nitab4.5_0001087g0050	0.217022
interacts with	Nitab4.5_0002105g0060 (interacts with) Nitab4.5_0002615g0010	0.217229
interacts with	Nitab4.5_0002105g0060 (interacts with) Nitab4.5_0001888g0010	0.217259
interacts with	Nitab4.5_0002105g0060 (interacts with) Nitab4.5_0000386g0090	0.217299
interacts with	Nitab4.5_0002105g0060 (interacts with) Nitab4.5_0001478g0040	0.217322
interacts with	Nitab4.5_0002105g0060 (interacts with) Nitab4.5_0000705g0070	0.217341
interacts with	Nitab4.5_0002105g0060 (interacts with) Nitab4.5_0003553g0120	0.217363
interacts with	Nitab4.5_0002105g0060 (interacts with) Nitab4.5_0004599g0080	0.217386
interacts with	Nitab4.5_0002105g0060 (interacts with) Nitab4.5_0000368g0400	0.217413
interacts with	Nitab4.5_0002105g0060 (interacts with) Nitab4.5_0000715g0070	0.217467
interacts with	Nitab4.5_0002105g0060 (interacts with) Nitab4.5_0004290g0020	0.217467
interacts with	Nitab4.5_0002105g0060 (interacts with) Nitab4.5_0001514g0060	0.217533
interacts with	Nitab4.5_0002105g0060 (interacts with) Nitab4.5_0000178g0210	0.217592
interacts with	Nitab4.5_0002105g0060 (interacts with) Nitab4.5_0002053g0060	0.217593
interacts with	Nitab4.5_0002105g0060 (interacts with) Nitab4.5_0003602g0050	0.217672
interacts with	Nitab4.5_0002105g0060 (interacts with) Nitab4.5_0003283g0010	0.217706
interacts with	Nitab4.5_0002105g0060 (interacts with) Nitab4.5_0003282g0090	0.217746
interacts with	Nitab4.5_0002105g0060 (interacts with) Nitab4.5_0004701g0050	0.217748
interacts with	Nitab4.5_0002105g0060 (interacts with) Nitab4.5_0000151g0290	0.217794
interacts with	Nitab4.5_0002105g0060 (interacts with) Nitab4.5_0000383g0410	0.217798
interacts with	Nitab4.5_0002105g0060 (interacts with) Nitab4.5_0000254g0150	0.217896
interacts with	Nitab4.5_0002105g0060 (interacts with) Nitab4.5_0000647g0220	0.217942
interacts with	Nitab4.5_0002105g0060 (interacts with) Nitab4.5_0001163g0070	0.218015
interacts with	Nitab4.5_0002105g0060 (interacts with) Nitab4.5_0000342g0270	0.218127
interacts with	Nitab4.5_0002105g0060 (interacts with) Nitab4.5_0000914g0300	0.218198
interacts with	Nitab4.5_0002105g0060 (interacts with) Nitab4.5_0008551g0020	0.218338
interacts with	Nitab4.5_0002105g0060 (interacts with) Nitab4.5_0001270g0120	0.218401
interacts with	Nitab4.5_0002105g0060 (interacts with) Nitab4.5_0000013g0570	0.218486
interacts with	Nitab4.5_0002105g0060 (interacts with) Nitab4.5_0000035g0130	0.218527
interacts with	Nitab4.5_0002105g0060 (interacts with) Nitab4.5_0000344g0080	0.218551
interacts with	Nitab4.5_0002105g0060 (interacts with) Nitab4.5_0005033g0010	0.218588
interacts with	Nitab4.5_0002105g0060 (interacts with) Nitab4.5_0000101g0370	0.21862
interacts with	Nitab4.5_0002105g0060 (interacts with) Nitab4.5_0000471g0030	0.21865
interacts with	Nitab4.5_0002105g0060 (interacts with) Nitab4.5_0003030g0080	0.218694
interacts with	Nitab4.5_0002105g0060 (interacts with) Nitab4.5_0000682g0080	0.218773
interacts with	Nitab4.5_0002105g0060 (interacts with) Nitab4.5_0004135g0010	0.218866
interacts with	Nitab4.5_0002105g0060 (interacts with) Nitab4.5_0000082g0080	0.218912
interacts with	Nitab4.5_0002105g0060 (interacts with) Nitab4.5_0000727g0010	0.219001
interacts with	Nitab4.5_0002105g0060 (interacts with) Nitab4.5_0002908g0090	0.219074
interacts with	Nitab4.5_0002105g0060 (interacts with) Nitab4.5_0003696g0050	0.219157
interacts with	Nitab4.5_0002105g0060 (interacts with) Nitab4.5_0002234g0050	0.219377
interacts with	Nitab4.5_0002105g0060 (interacts with) Nitab4.5_0000763g0030	0.219384
interacts with	Nitab4.5_0002105g0060 (interacts with) Nitab4.5_0004814g0010	0.219395
interacts with	Nitab4.5_0002105g0060 (interacts with) Nitab4.5_0000332g0140	0.219401
interacts with	Nitab4.5_0002105g0060 (interacts with) Nitab4.5_0003838g0090	0.219497
interacts with	Nitab4.5_0002105g0060 (interacts with) Nitab4.5_0000192g0180	0.219577
interacts with	Nitab4.5_0002105g0060 (interacts with) Nitab4.5_0002964g0030	0.219579
interacts with	Nitab4.5_0002105g0060 (interacts with) Nitab4.5_0001636g0060	0.2196
interacts with	Nitab4.5_0002105g0060 (interacts with) Nitab4.5_0004195g0080	0.219637
interacts with	Nitab4.5_0002105g0060 (interacts with) Nitab4.5_0000451g0100	0.219672
interacts with	Nitab4.5_0002105g0060 (interacts with) Nitab4.5_0003654g0010	0.219854
interacts with	Nitab4.5_0002105g0060 (interacts with) Nitab4.5_0003976g0030	0.219899
interacts with	Nitab4.5_0002105g0060 (interacts with) Nitab4.5_0000404g0060	0.219943
interacts with	Nitab4.5_0002105g0060 (interacts with) Nitab4.5_0003213g0010	0.220038
interacts with	Nitab4.5_0002105g0060 (interacts with) Nitab4.5_0000308g0020	0.220353
interacts with	Nitab4.5_0002105g0060 (interacts with) Nitab4.5_0001991g0010	0.220396
interacts with	Nitab4.5_0002105g0060 (interacts with) Nitab4.5_0000057g0140	0.220494
interacts with	Nitab4.5_0002105g0060 (interacts with) Nitab4.5_0000044g0170	0.220554
interacts with	Nitab4.5_0002105g0060 (interacts with) Nitab4.5_0004087g0010	0.220567
interacts with	Nitab4.5_0002105g0060 (interacts with) Nitab4.5_0000103g0010	0.220593
interacts with	Nitab4.5_0002105g0060 (interacts with) Nitab4.5_0000302g0110	0.220717
interacts with	Nitab4.5_0002105g0060 (interacts with) Nitab4.5_0000127g0100	0.220907
interacts with	Nitab4.5_0002105g0060 (interacts with) Nitab4.5_0000457g0340	0.220918
interacts with	Nitab4.5_0002105g0060 (interacts with) Nitab4.5_0000514g0110	0.220941
interacts with	Nitab4.5_0002105g0060 (interacts with) Nitab4.5_0000300g0260	0.221018
interacts with	Nitab4.5_0002105g0060 (interacts with) Nitab4.5_0002229g0110	0.221097
interacts with	Nitab4.5_0002105g0060 (interacts with) Nitab4.5_0007992g0040	0.221098
interacts with	Nitab4.5_0002105g0060 (interacts with) Nitab4.5_0003288g0030	0.221113
interacts with	Nitab4.5_0002105g0060 (interacts with) Nitab4.5_0001618g0010	0.221122
interacts with	Nitab4.5_0002105g0060 (interacts with) Nitab4.5_0001803g0050	0.221276
interacts with	Nitab4.5_0002105g0060 (interacts with) Nitab4.5_0000500g0180	0.221295
interacts with	Nitab4.5_0002105g0060 (interacts with) Nitab4.5_0000007g0030	0.221349
interacts with	Nitab4.5_0002105g0060 (interacts with) Nitab4.5_0001270g0030	0.221393
interacts with	Nitab4.5_0002105g0060 (interacts with) Nitab4.5_0004482g0060	0.221414
interacts with	Nitab4.5_0002105g0060 (interacts with) Nitab4.5_0000038g0190	0.221491
interacts with	Nitab4.5_0002105g0060 (interacts with) Nitab4.5_0003316g0020	0.221504
interacts with	Nitab4.5_0002105g0060 (interacts with) Nitab4.5_0000457g0330	0.221658
interacts with	Nitab4.5_0002105g0060 (interacts with) Nitab4.5_0000163g0110	0.221701
interacts with	Nitab4.5_0002105g0060 (interacts with) Nitab4.5_0000100g0070	0.221702
interacts with	Nitab4.5_0002105g0060 (interacts with) Nitab4.5_0001229g0120	0.221715
interacts with	Nitab4.5_0002105g0060 (interacts with) Nitab4.5_0009137g0010	0.221941
interacts with	Nitab4.5_0002105g0060 (interacts with) Nitab4.5_0000222g0370	0.221947
interacts with	Nitab4.5_0002105g0060 (interacts with) Nitab4.5_0002820g0030	0.222002
interacts with	Nitab4.5_0002105g0060 (interacts with) Nitab4.5_0002526g0070	0.222058
interacts with	Nitab4.5_0002105g0060 (interacts with) Nitab4.5_0000312g0360	0.222139
interacts with	Nitab4.5_0002105g0060 (interacts with) Nitab4.5_0000669g0190	0.222193
interacts with	Nitab4.5_0002105g0060 (interacts with) Nitab4.5_0000110g0620	0.222314
interacts with	Nitab4.5_0002105g0060 (interacts with) Nitab4.5_0000895g0210	0.222481
interacts with	Nitab4.5_0002105g0060 (interacts with) Nitab4.5_0001817g0020	0.222483
interacts with	Nitab4.5_0002105g0060 (interacts with) Nitab4.5_0002017g0040	0.222484
interacts with	Nitab4.5_0002105g0060 (interacts with) Nitab4.5_0002343g0010	0.222564
interacts with	Nitab4.5_0002105g0060 (interacts with) Nitab4.5_0000651g0070	0.222614
interacts with	Nitab4.5_0002105g0060 (interacts with) Nitab4.5_0000231g0320	0.222689
interacts with	Nitab4.5_0002105g0060 (interacts with) Nitab4.5_0000706g0090	0.222885
interacts with	Nitab4.5_0002105g0060 (interacts with) Nitab4.5_0006134g0050	0.222892
interacts with	Nitab4.5_0002105g0060 (interacts with) Nitab4.5_0000532g0060	0.222942
interacts with	Nitab4.5_0002105g0060 (interacts with) Nitab4.5_0006280g0030	0.222969
interacts with	Nitab4.5_0002105g0060 (interacts with) Nitab4.5_0000508g0110	0.22297
interacts with	Nitab4.5_0002105g0060 (interacts with) Nitab4.5_0000837g0080	0.223017
interacts with	Nitab4.5_0002105g0060 (interacts with) Nitab4.5_0003721g0020	0.223018
interacts with	Nitab4.5_0002105g0060 (interacts with) Nitab4.5_0003738g0060	0.223072
interacts with	Nitab4.5_0002105g0060 (interacts with) Nitab4.5_0003631g0050	0.223202
interacts with	Nitab4.5_0002105g0060 (interacts with) Nitab4.5_0001097g0070	0.223332
interacts with	Nitab4.5_0002105g0060 (interacts with) Nitab4.5_0000036g0240	0.223345
interacts with	Nitab4.5_0002105g0060 (interacts with) Nitab4.5_0001180g0220	0.223413
interacts with	Nitab4.5_0002105g0060 (interacts with) Nitab4.5_0000014g0220	0.223526
interacts with	Nitab4.5_0002105g0060 (interacts with) Nitab4.5_0000152g0230	0.223615
interacts with	Nitab4.5_0002105g0060 (interacts with) Nitab4.5_0003051g0020	0.223616
interacts with	Nitab4.5_0002105g0060 (interacts with) Nitab4.5_0001456g0140	0.223655
interacts with	Nitab4.5_0002105g0060 (interacts with) Nitab4.5_0002335g0030	0.223685
interacts with	Nitab4.5_0002105g0060 (interacts with) Nitab4.5_0001728g0060	0.223817
interacts with	Nitab4.5_0002105g0060 (interacts with) Nitab4.5_0003285g0010	0.223818
interacts with	Nitab4.5_0002105g0060 (interacts with) Nitab4.5_0001367g0030	0.223969
interacts with	Nitab4.5_0002105g0060 (interacts with) Nitab4.5_0000527g0130	0.224103
interacts with	Nitab4.5_0002105g0060 (interacts with) Nitab4.5_0001894g0060	0.22416
interacts with	Nitab4.5_0002105g0060 (interacts with) Nitab4.5_0006875g0010	0.224209
interacts with	Nitab4.5_0002105g0060 (interacts with) Nitab4.5_0002278g0040	0.224209
interacts with	Nitab4.5_0002105g0060 (interacts with) Nitab4.5_0002159g0010	0.224219
interacts with	Nitab4.5_0002105g0060 (interacts with) Nitab4.5_0001536g0060	0.22432
interacts with	Nitab4.5_0002105g0060 (interacts with) Nitab4.5_0002531g0070	0.224326
interacts with	Nitab4.5_0002105g0060 (interacts with) Nitab4.5_0001263g0020	0.224329
interacts with	Nitab4.5_0002105g0060 (interacts with) Nitab4.5_0000055g0060	0.224365
interacts with	Nitab4.5_0002105g0060 (interacts with) Nitab4.5_0001207g0080	0.22437
interacts with	Nitab4.5_0002105g0060 (interacts with) Nitab4.5_0000375g0060	0.224478
interacts with	Nitab4.5_0002105g0060 (interacts with) Nitab4.5_0000616g0110	0.224509
interacts with	Nitab4.5_0002105g0060 (interacts with) Nitab4.5_0002256g0020	0.224737
interacts with	Nitab4.5_0002105g0060 (interacts with) Nitab4.5_0004425g0020	0.224765
interacts with	Nitab4.5_0002105g0060 (interacts with) Nitab4.5_0000071g0010	0.224962
interacts with	Nitab4.5_0002105g0060 (interacts with) Nitab4.5_0000192g0130	0.225013
interacts with	Nitab4.5_0002105g0060 (interacts with) Nitab4.5_0000087g0090	0.225028
interacts with	Nitab4.5_0002105g0060 (interacts with) Nitab4.5_0001467g0080	0.225231
interacts with	Nitab4.5_0002105g0060 (interacts with) Nitab4.5_0000202g0460	0.225329
interacts with	Nitab4.5_0002105g0060 (interacts with) Nitab4.5_0004668g0050	0.225388
interacts with	Nitab4.5_0002105g0060 (interacts with) Nitab4.5_0000583g0240	0.225484
interacts with	Nitab4.5_0002105g0060 (interacts with) Nitab4.5_0000264g0020	0.22549
interacts with	Nitab4.5_0002105g0060 (interacts with) Nitab4.5_0000733g0100	0.225623
interacts with	Nitab4.5_0002105g0060 (interacts with) Nitab4.5_0002314g0060	0.225674
interacts with	Nitab4.5_0002105g0060 (interacts with) Nitab4.5_0002046g0080	0.225742
interacts with	Nitab4.5_0002105g0060 (interacts with) Nitab4.5_0004507g0030	0.225763
interacts with	Nitab4.5_0002105g0060 (interacts with) Nitab4.5_0000152g0090	0.225793
interacts with	Nitab4.5_0002105g0060 (interacts with) Nitab4.5_0004854g0020	0.225795
interacts with	Nitab4.5_0002105g0060 (interacts with) Nitab4.5_0003498g0020	0.225857
interacts with	Nitab4.5_0002105g0060 (interacts with) Nitab4.5_0000101g0160	0.225994
interacts with	Nitab4.5_0002105g0060 (interacts with) Nitab4.5_0000647g0100	0.226105
interacts with	Nitab4.5_0002105g0060 (interacts with) Nitab4.5_0000379g0010	0.226559
interacts with	Nitab4.5_0002105g0060 (interacts with) Nitab4.5_0000848g0220	0.22667
interacts with	Nitab4.5_0002105g0060 (interacts with) Nitab4.5_0000741g0010	0.226692
interacts with	Nitab4.5_0002105g0060 (interacts with) Nitab4.5_0000551g0070	0.226722
interacts with	Nitab4.5_0002105g0060 (interacts with) Nitab4.5_0000469g0170	0.226729
interacts with	Nitab4.5_0002105g0060 (interacts with) Nitab4.5_0002027g0230	0.226925
interacts with	Nitab4.5_0002105g0060 (interacts with) Nitab4.5_0000919g0030	0.227019
interacts with	Nitab4.5_0002105g0060 (interacts with) Nitab4.5_0002992g0010	0.227088
interacts with	Nitab4.5_0002105g0060 (interacts with) Nitab4.5_0000286g0140	0.22721
interacts with	Nitab4.5_0002105g0060 (interacts with) Nitab4.5_0000563g0220	0.227275
interacts with	Nitab4.5_0002105g0060 (interacts with) Nitab4.5_0000973g0020	0.227341
interacts with	Nitab4.5_0002105g0060 (interacts with) Nitab4.5_0000377g0210	0.227396
interacts with	Nitab4.5_0002105g0060 (interacts with) Nitab4.5_0000283g0080	0.227396
interacts with	Nitab4.5_0002105g0060 (interacts with) Nitab4.5_0005064g0050	0.227411
interacts with	Nitab4.5_0002105g0060 (interacts with) Nitab4.5_0001922g0060	0.227517
interacts with	Nitab4.5_0002105g0060 (interacts with) Nitab4.5_0000650g0200	0.227528
interacts with	Nitab4.5_0002105g0060 (interacts with) Nitab4.5_0000003g0700	0.227532
interacts with	Nitab4.5_0002105g0060 (interacts with) Nitab4.5_0001770g0010	0.227594
interacts with	Nitab4.5_0002105g0060 (interacts with) Nitab4.5_0002811g0010	0.2276
interacts with	Nitab4.5_0002105g0060 (interacts with) Nitab4.5_0001361g0190	0.227655
interacts with	Nitab4.5_0002105g0060 (interacts with) Nitab4.5_0001668g0010	0.227757
interacts with	Nitab4.5_0002105g0060 (interacts with) Nitab4.5_0000463g0210	0.227806
interacts with	Nitab4.5_0002105g0060 (interacts with) Nitab4.5_0001462g0020	0.227815
interacts with	Nitab4.5_0002105g0060 (interacts with) Nitab4.5_0004296g0020	0.227872
interacts with	Nitab4.5_0002105g0060 (interacts with) Nitab4.5_0002799g0040	0.227924
interacts with	Nitab4.5_0002105g0060 (interacts with) Nitab4.5_0000153g0190	0.227936
interacts with	Nitab4.5_0002105g0060 (interacts with) Nitab4.5_0000057g0300	0.22794
interacts with	Nitab4.5_0002105g0060 (interacts with) Nitab4.5_0000976g0110	0.228018
interacts with	Nitab4.5_0002105g0060 (interacts with) Nitab4.5_0003542g0050	0.228177
interacts with	Nitab4.5_0002105g0060 (interacts with) Nitab4.5_0000977g0110	0.228198
interacts with	Nitab4.5_0002105g0060 (interacts with) Nitab4.5_0007186g0030	0.228255
interacts with	Nitab4.5_0002105g0060 (interacts with) Nitab4.5_0000231g0030	0.228256
interacts with	Nitab4.5_0002105g0060 (interacts with) Nitab4.5_0001057g0010	0.228313
interacts with	Nitab4.5_0002105g0060 (interacts with) Nitab4.5_0000184g0220	0.228405
interacts with	Nitab4.5_0002105g0060 (interacts with) Nitab4.5_0000053g0170	0.228424
interacts with	Nitab4.5_0002105g0060 (interacts with) Nitab4.5_0001365g0080	0.228729
interacts with	Nitab4.5_0002105g0060 (interacts with) Nitab4.5_0000755g0020	0.228901
interacts with	Nitab4.5_0002105g0060 (interacts with) Nitab4.5_0001101g0120	0.228963
interacts with	Nitab4.5_0002105g0060 (interacts with) Nitab4.5_0000515g0010	0.229217
interacts with	Nitab4.5_0002105g0060 (interacts with) Nitab4.5_0000287g0240	0.229356
interacts with	Nitab4.5_0002105g0060 (interacts with) Nitab4.5_0000031g0470	0.229401
interacts with	Nitab4.5_0002105g0060 (interacts with) Nitab4.5_0000353g0010	0.229412
interacts with	Nitab4.5_0002105g0060 (interacts with) Nitab4.5_0000617g0120	0.229415
interacts with	Nitab4.5_0002105g0060 (interacts with) Nitab4.5_0001507g0130	0.22944
interacts with	Nitab4.5_0002105g0060 (interacts with) Nitab4.5_0001756g0170	0.229493
interacts with	Nitab4.5_0002105g0060 (interacts with) Nitab4.5_0001198g0350	0.229546
interacts with	Nitab4.5_0002105g0060 (interacts with) Nitab4.5_0000309g0240	0.229566
interacts with	Nitab4.5_0002105g0060 (interacts with) Nitab4.5_0000662g0120	0.229654
interacts with	Nitab4.5_0002105g0060 (interacts with) Nitab4.5_0002388g0070	0.229732
interacts with	Nitab4.5_0002105g0060 (interacts with) Nitab4.5_0000916g0060	0.229961
interacts with	Nitab4.5_0002105g0060 (interacts with) Nitab4.5_0007385g0020	0.229985
interacts with	Nitab4.5_0002105g0060 (interacts with) Nitab4.5_0000130g0230	0.230244
interacts with	Nitab4.5_0002105g0060 (interacts with) Nitab4.5_0000024g0200	0.230341
interacts with	Nitab4.5_0002105g0060 (interacts with) Nitab4.5_0001208g0170	0.230397
interacts with	Nitab4.5_0002105g0060 (interacts with) Nitab4.5_0000263g0230	0.2304
interacts with	Nitab4.5_0002105g0060 (interacts with) Nitab4.5_0004646g0090	0.230412
interacts with	Nitab4.5_0002105g0060 (interacts with) Nitab4.5_0000125g0320	0.230609
interacts with	Nitab4.5_0002105g0060 (interacts with) Nitab4.5_0000319g0240	0.230769
interacts with	Nitab4.5_0002105g0060 (interacts with) Nitab4.5_0000524g0100	0.230797
interacts with	Nitab4.5_0002105g0060 (interacts with) Nitab4.5_0000091g0300	0.230873
interacts with	Nitab4.5_0002105g0060 (interacts with) Nitab4.5_0000318g0030	0.230875
interacts with	Nitab4.5_0002105g0060 (interacts with) Nitab4.5_0003331g0010	0.230883
interacts with	Nitab4.5_0002105g0060 (interacts with) Nitab4.5_0000714g0140	0.230995
interacts with	Nitab4.5_0002105g0060 (interacts with) Nitab4.5_0001485g0010	0.231067
interacts with	Nitab4.5_0002105g0060 (interacts with) Nitab4.5_0002314g0090	0.231134
interacts with	Nitab4.5_0002105g0060 (interacts with) Nitab4.5_0000030g0230	0.23114
interacts with	Nitab4.5_0002105g0060 (interacts with) Nitab4.5_0000016g0050	0.231193
interacts with	Nitab4.5_0002105g0060 (interacts with) Nitab4.5_0000647g0190	0.231274
interacts with	Nitab4.5_0002105g0060 (interacts with) Nitab4.5_0004095g0040	0.231291
interacts with	Nitab4.5_0002105g0060 (interacts with) Nitab4.5_0002931g0010	0.231414
interacts with	Nitab4.5_0002105g0060 (interacts with) Nitab4.5_0000069g0420	0.231451
interacts with	Nitab4.5_0002105g0060 (interacts with) Nitab4.5_0001883g0010	0.231468
interacts with	Nitab4.5_0002105g0060 (interacts with) Nitab4.5_0001367g0070	0.231491
interacts with	Nitab4.5_0002105g0060 (interacts with) Nitab4.5_0000240g0050	0.231502
interacts with	Nitab4.5_0002105g0060 (interacts with) Nitab4.5_0004399g0090	0.231515
interacts with	Nitab4.5_0002105g0060 (interacts with) Nitab4.5_0002284g0060	0.231536
interacts with	Nitab4.5_0002105g0060 (interacts with) Nitab4.5_0002229g0040	0.231537
interacts with	Nitab4.5_0002105g0060 (interacts with) Nitab4.5_0004889g0010	0.231581
interacts with	Nitab4.5_0002105g0060 (interacts with) Nitab4.5_0000682g0070	0.231665
interacts with	Nitab4.5_0002105g0060 (interacts with) Nitab4.5_0000519g0150	0.231814
interacts with	Nitab4.5_0002105g0060 (interacts with) Nitab4.5_0003952g0080	0.231967
interacts with	Nitab4.5_0002105g0060 (interacts with) Nitab4.5_0000647g0170	0.231978
interacts with	Nitab4.5_0002105g0060 (interacts with) Nitab4.5_0006356g0060	0.232053
interacts with	Nitab4.5_0002105g0060 (interacts with) Nitab4.5_0000170g0350	0.232056
interacts with	Nitab4.5_0002105g0060 (interacts with) Nitab4.5_0004926g0030	0.232123
interacts with	Nitab4.5_0002105g0060 (interacts with) Nitab4.5_0001263g0070	0.232252
interacts with	Nitab4.5_0002105g0060 (interacts with) Nitab4.5_0002521g0010	0.232263
interacts with	Nitab4.5_0002105g0060 (interacts with) Nitab4.5_0001756g0030	0.232455
interacts with	Nitab4.5_0002105g0060 (interacts with) Nitab4.5_0000283g0240	0.232594
interacts with	Nitab4.5_0002105g0060 (interacts with) Nitab4.5_0000110g0600	0.2326
interacts with	Nitab4.5_0002105g0060 (interacts with) Nitab4.5_0002365g0070	0.232774
interacts with	Nitab4.5_0002105g0060 (interacts with) Nitab4.5_0008797g0030	0.232852
interacts with	Nitab4.5_0002105g0060 (interacts with) Nitab4.5_0001694g0010	0.232858
interacts with	Nitab4.5_0002105g0060 (interacts with) Nitab4.5_0003980g0090	0.232982
interacts with	Nitab4.5_0002105g0060 (interacts with) Nitab4.5_0000300g0190	0.233087
interacts with	Nitab4.5_0002105g0060 (interacts with) Nitab4.5_0000183g0170	0.233206
interacts with	Nitab4.5_0002105g0060 (interacts with) Nitab4.5_0000650g0260	0.233273
interacts with	Nitab4.5_0002105g0060 (interacts with) Nitab4.5_0000058g0170	0.233318
interacts with	Nitab4.5_0002105g0060 (interacts with) Nitab4.5_0005206g0060	0.233333
interacts with	Nitab4.5_0002105g0060 (interacts with) Nitab4.5_0004360g0050	0.233407
interacts with	Nitab4.5_0002105g0060 (interacts with) Nitab4.5_0000845g0110	0.233425
interacts with	Nitab4.5_0002105g0060 (interacts with) Nitab4.5_0001040g0130	0.233717
interacts with	Nitab4.5_0002105g0060 (interacts with) Nitab4.5_0000073g0150	0.233751
interacts with	Nitab4.5_0002105g0060 (interacts with) Nitab4.5_0002675g0040	0.233814
interacts with	Nitab4.5_0002105g0060 (interacts with) Nitab4.5_0000982g0190	0.233841
interacts with	Nitab4.5_0002105g0060 (interacts with) Nitab4.5_0002773g0050	0.233941
interacts with	Nitab4.5_0002105g0060 (interacts with) Nitab4.5_0000344g0030	0.234193
interacts with	Nitab4.5_0002105g0060 (interacts with) Nitab4.5_0001384g0150	0.234212
interacts with	Nitab4.5_0002105g0060 (interacts with) Nitab4.5_0000249g0130	0.234214
interacts with	Nitab4.5_0002105g0060 (interacts with) Nitab4.5_0001225g0180	0.234489
interacts with	Nitab4.5_0002105g0060 (interacts with) Nitab4.5_0001229g0010	0.234551
interacts with	Nitab4.5_0002105g0060 (interacts with) Nitab4.5_0000416g0050	0.234583
interacts with	Nitab4.5_0002105g0060 (interacts with) Nitab4.5_0002056g0030	0.234621
interacts with	Nitab4.5_0002105g0060 (interacts with) Nitab4.5_0002578g0010	0.23469
interacts with	Nitab4.5_0002105g0060 (interacts with) Nitab4.5_0002245g0070	0.234776
interacts with	Nitab4.5_0002105g0060 (interacts with) Nitab4.5_0000043g0120	0.234851
interacts with	Nitab4.5_0002105g0060 (interacts with) Nitab4.5_0004550g0030	0.234888
interacts with	Nitab4.5_0002105g0060 (interacts with) Nitab4.5_0004731g0050	0.235118
interacts with	Nitab4.5_0002105g0060 (interacts with) Nitab4.5_0000444g0050	0.23519
interacts with	Nitab4.5_0002105g0060 (interacts with) Nitab4.5_0000132g0220	0.235453
interacts with	Nitab4.5_0002105g0060 (interacts with) Nitab4.5_0001267g0140	0.235455
interacts with	Nitab4.5_0002105g0060 (interacts with) Nitab4.5_0003711g0070	0.235481
interacts with	Nitab4.5_0002105g0060 (interacts with) Nitab4.5_0002632g0010	0.235548
interacts with	Nitab4.5_0002105g0060 (interacts with) Nitab4.5_0003339g0050	0.235691
interacts with	Nitab4.5_0002105g0060 (interacts with) Nitab4.5_0000069g0480	0.235936
interacts with	Nitab4.5_0002105g0060 (interacts with) Nitab4.5_0000078g0050	0.23608
interacts with	Nitab4.5_0002105g0060 (interacts with) Nitab4.5_0000046g0070	0.236116
interacts with	Nitab4.5_0002105g0060 (interacts with) Nitab4.5_0000612g0080	0.236125
interacts with	Nitab4.5_0002105g0060 (interacts with) Nitab4.5_0001000g0040	0.236151
interacts with	Nitab4.5_0002105g0060 (interacts with) Nitab4.5_0009514g0070	0.236202
interacts with	Nitab4.5_0002105g0060 (interacts with) Nitab4.5_0000716g0250	0.236253
interacts with	Nitab4.5_0002105g0060 (interacts with) Nitab4.5_0000662g0220	0.236424
interacts with	Nitab4.5_0002105g0060 (interacts with) Nitab4.5_0001072g0030	0.236544
interacts with	Nitab4.5_0002105g0060 (interacts with) Nitab4.5_0003617g0010	0.236629
interacts with	Nitab4.5_0002105g0060 (interacts with) Nitab4.5_0002070g0020	0.236633
interacts with	Nitab4.5_0002105g0060 (interacts with) Nitab4.5_0000108g0080	0.236708
interacts with	Nitab4.5_0002105g0060 (interacts with) Nitab4.5_0000346g0010	0.236744
interacts with	Nitab4.5_0002105g0060 (interacts with) Nitab4.5_0001135g0040	0.236784
interacts with	Nitab4.5_0002105g0060 (interacts with) Nitab4.5_0001146g0050	0.236903
interacts with	Nitab4.5_0002105g0060 (interacts with) Nitab4.5_0000069g0150	0.236908
interacts with	Nitab4.5_0002105g0060 (interacts with) Nitab4.5_0000571g0060	0.237062
interacts with	Nitab4.5_0002105g0060 (interacts with) Nitab4.5_0000207g0130	0.237143
interacts with	Nitab4.5_0002105g0060 (interacts with) Nitab4.5_0000039g0190	0.237293
interacts with	Nitab4.5_0002105g0060 (interacts with) Nitab4.5_0000270g0270	0.237453
interacts with	Nitab4.5_0002105g0060 (interacts with) Nitab4.5_0000021g0150	0.23748
interacts with	Nitab4.5_0002105g0060 (interacts with) Nitab4.5_0000175g0120	0.237597
interacts with	Nitab4.5_0002105g0060 (interacts with) Nitab4.5_0001215g0150	0.237692
interacts with	Nitab4.5_0002105g0060 (interacts with) Nitab4.5_0001542g0060	0.237796
interacts with	Nitab4.5_0002105g0060 (interacts with) Nitab4.5_0000635g0070	0.237826
interacts with	Nitab4.5_0002105g0060 (interacts with) Nitab4.5_0006770g0020	0.237856
interacts with	Nitab4.5_0002105g0060 (interacts with) Nitab4.5_0000368g0250	0.237871
interacts with	Nitab4.5_0002105g0060 (interacts with) Nitab4.5_0000618g0120	0.237883
interacts with	Nitab4.5_0002105g0060 (interacts with) Nitab4.5_0000480g0050	0.238114
interacts with	Nitab4.5_0002105g0060 (interacts with) Nitab4.5_0000516g0110	0.23813
interacts with	Nitab4.5_0002105g0060 (interacts with) Nitab4.5_0002601g0090	0.238165
interacts with	Nitab4.5_0002105g0060 (interacts with) Nitab4.5_0001879g0020	0.238208
interacts with	Nitab4.5_0002105g0060 (interacts with) Nitab4.5_0000111g0160	0.238453
interacts with	Nitab4.5_0002105g0060 (interacts with) Nitab4.5_0000403g0130	0.238715
interacts with	Nitab4.5_0002105g0060 (interacts with) Nitab4.5_0000354g0170	0.238852
interacts with	Nitab4.5_0002105g0060 (interacts with) Nitab4.5_0001646g0070	0.238882
interacts with	Nitab4.5_0002105g0060 (interacts with) Nitab4.5_0000003g0420	0.239145
interacts with	Nitab4.5_0002105g0060 (interacts with) Nitab4.5_0002209g0180	0.239335
interacts with	Nitab4.5_0002105g0060 (interacts with) Nitab4.5_0000038g0140	0.239455
interacts with	Nitab4.5_0002105g0060 (interacts with) Nitab4.5_0000976g0080	0.239724
interacts with	Nitab4.5_0002105g0060 (interacts with) Nitab4.5_0002796g0030	0.239776
interacts with	Nitab4.5_0002105g0060 (interacts with) Nitab4.5_0002312g0040	0.239787
interacts with	Nitab4.5_0002105g0060 (interacts with) Nitab4.5_0001769g0020	0.240083
interacts with	Nitab4.5_0002105g0060 (interacts with) Nitab4.5_0000040g0140	0.240233
interacts with	Nitab4.5_0002105g0060 (interacts with) Nitab4.5_0000959g0110	0.240629
interacts with	Nitab4.5_0002105g0060 (interacts with) Nitab4.5_0001925g0240	0.240667
interacts with	Nitab4.5_0002105g0060 (interacts with) Nitab4.5_0001369g0070	0.240735
interacts with	Nitab4.5_0002105g0060 (interacts with) Nitab4.5_0001203g0010	0.240947
interacts with	Nitab4.5_0002105g0060 (interacts with) Nitab4.5_0000998g0020	0.241018
interacts with	Nitab4.5_0002105g0060 (interacts with) Nitab4.5_0000722g0020	0.241018
interacts with	Nitab4.5_0002105g0060 (interacts with) Nitab4.5_0000745g0050	0.241022
interacts with	Nitab4.5_0002105g0060 (interacts with) Nitab4.5_0000428g0340	0.241132
interacts with	Nitab4.5_0002105g0060 (interacts with) Nitab4.5_0000468g0090	0.24123
interacts with	Nitab4.5_0002105g0060 (interacts with) Nitab4.5_0003111g0050	0.241314
interacts with	Nitab4.5_0002105g0060 (interacts with) Nitab4.5_0000443g0190	0.241357
interacts with	Nitab4.5_0002105g0060 (interacts with) Nitab4.5_0001892g0050	0.241437
interacts with	Nitab4.5_0002105g0060 (interacts with) Nitab4.5_0000272g0070	0.241706
interacts with	Nitab4.5_0002105g0060 (interacts with) Nitab4.5_0000023g0100	0.241976
interacts with	Nitab4.5_0002105g0060 (interacts with) Nitab4.5_0000053g0180	0.242194
interacts with	Nitab4.5_0002105g0060 (interacts with) Nitab4.5_0004131g0020	0.242388
interacts with	Nitab4.5_0002105g0060 (interacts with) Nitab4.5_0002278g0030	0.242428
interacts with	Nitab4.5_0002105g0060 (interacts with) Nitab4.5_0001737g0040	0.24252
interacts with	Nitab4.5_0002105g0060 (interacts with) Nitab4.5_0000508g0100	0.24257
interacts with	Nitab4.5_0002105g0060 (interacts with) Nitab4.5_0000610g0270	0.242587
interacts with	Nitab4.5_0002105g0060 (interacts with) Nitab4.5_0002257g0070	0.2426
interacts with	Nitab4.5_0002105g0060 (interacts with) Nitab4.5_0000051g0290	0.242627
interacts with	Nitab4.5_0002105g0060 (interacts with) Nitab4.5_0002093g0220	0.2427
interacts with	Nitab4.5_0002105g0060 (interacts with) Nitab4.5_0000092g0060	0.242737
interacts with	Nitab4.5_0002105g0060 (interacts with) Nitab4.5_0000338g0050	0.24281
interacts with	Nitab4.5_0002105g0060 (interacts with) Nitab4.5_0002709g0020	0.242923
interacts with	Nitab4.5_0002105g0060 (interacts with) Nitab4.5_0000758g0040	0.242927
interacts with	Nitab4.5_0002105g0060 (interacts with) Nitab4.5_0000441g0100	0.242978
interacts with	Nitab4.5_0002105g0060 (interacts with) Nitab4.5_0004176g0050	0.242993
interacts with	Nitab4.5_0002105g0060 (interacts with) Nitab4.5_0001920g0050	0.24307
interacts with	Nitab4.5_0002105g0060 (interacts with) Nitab4.5_0001401g0040	0.243161
interacts with	Nitab4.5_0002105g0060 (interacts with) Nitab4.5_0000381g0180	0.243202
interacts with	Nitab4.5_0002105g0060 (interacts with) Nitab4.5_0000517g0040	0.243324
interacts with	Nitab4.5_0002105g0060 (interacts with) Nitab4.5_0000233g0160	0.243377
interacts with	Nitab4.5_0002105g0060 (interacts with) Nitab4.5_0001361g0160	0.243415
interacts with	Nitab4.5_0002105g0060 (interacts with) Nitab4.5_0003042g0010	0.243814
interacts with	Nitab4.5_0002105g0060 (interacts with) Nitab4.5_0000021g0910	0.243983
interacts with	Nitab4.5_0002105g0060 (interacts with) Nitab4.5_0000175g0140	0.244041
interacts with	Nitab4.5_0002105g0060 (interacts with) Nitab4.5_0003673g0010	0.244132
interacts with	Nitab4.5_0002105g0060 (interacts with) Nitab4.5_0004079g0010	0.244222
interacts with	Nitab4.5_0002105g0060 (interacts with) Nitab4.5_0000052g0370	0.244277
interacts with	Nitab4.5_0002105g0060 (interacts with) Nitab4.5_0000621g0130	0.244375
interacts with	Nitab4.5_0002105g0060 (interacts with) Nitab4.5_0001591g0010	0.244404
interacts with	Nitab4.5_0002105g0060 (interacts with) Nitab4.5_0001110g0140	0.244451
interacts with	Nitab4.5_0002105g0060 (interacts with) Nitab4.5_0000173g0030	0.244622
interacts with	Nitab4.5_0002105g0060 (interacts with) Nitab4.5_0004979g0060	0.244722
interacts with	Nitab4.5_0002105g0060 (interacts with) Nitab4.5_0001780g0120	0.244948
interacts with	Nitab4.5_0002105g0060 (interacts with) Nitab4.5_0001996g0080	0.245119
interacts with	Nitab4.5_0002105g0060 (interacts with) Nitab4.5_0002990g0020	0.245161
interacts with	Nitab4.5_0002105g0060 (interacts with) Nitab4.5_0000021g0770	0.245298
interacts with	Nitab4.5_0002105g0060 (interacts with) Nitab4.5_0001231g0140	0.245313
interacts with	Nitab4.5_0002105g0060 (interacts with) Nitab4.5_0002274g0010	0.245414
interacts with	Nitab4.5_0002105g0060 (interacts with) Nitab4.5_0000119g0330	0.245434
interacts with	Nitab4.5_0002105g0060 (interacts with) Nitab4.5_0000043g0270	0.245449
interacts with	Nitab4.5_0002105g0060 (interacts with) Nitab4.5_0000716g0240	0.245497
interacts with	Nitab4.5_0002105g0060 (interacts with) Nitab4.5_0000564g0020	0.245836
interacts with	Nitab4.5_0002105g0060 (interacts with) Nitab4.5_0000581g0140	0.245883
interacts with	Nitab4.5_0002105g0060 (interacts with) Nitab4.5_0004625g0020	0.246182
interacts with	Nitab4.5_0002105g0060 (interacts with) Nitab4.5_0000867g0010	0.246206
interacts with	Nitab4.5_0002105g0060 (interacts with) Nitab4.5_0001780g0050	0.246643
interacts with	Nitab4.5_0002105g0060 (interacts with) Nitab4.5_0000192g0140	0.246722
interacts with	Nitab4.5_0002105g0060 (interacts with) Nitab4.5_0000437g0070	0.24678
interacts with	Nitab4.5_0002105g0060 (interacts with) Nitab4.5_0002672g0010	0.246817
interacts with	Nitab4.5_0002105g0060 (interacts with) Nitab4.5_0000328g0130	0.246876
interacts with	Nitab4.5_0002105g0060 (interacts with) Nitab4.5_0000440g0200	0.246936
interacts with	Nitab4.5_0002105g0060 (interacts with) Nitab4.5_0000079g0010	0.24696
interacts with	Nitab4.5_0002105g0060 (interacts with) Nitab4.5_0000063g0340	0.247251
interacts with	Nitab4.5_0002105g0060 (interacts with) Nitab4.5_0001453g0030	0.247461
interacts with	Nitab4.5_0002105g0060 (interacts with) Nitab4.5_0000745g0180	0.247494
interacts with	Nitab4.5_0002105g0060 (interacts with) Nitab4.5_0000274g0100	0.247618
interacts with	Nitab4.5_0002105g0060 (interacts with) Nitab4.5_0001013g0060	0.247689
interacts with	Nitab4.5_0002105g0060 (interacts with) Nitab4.5_0001094g0110	0.247696
interacts with	Nitab4.5_0002105g0060 (interacts with) Nitab4.5_0000078g0460	0.247778
interacts with	Nitab4.5_0002105g0060 (interacts with) Nitab4.5_0000200g0190	0.247935
interacts with	Nitab4.5_0002105g0060 (interacts with) Nitab4.5_0000539g0020	0.248088
interacts with	Nitab4.5_0002105g0060 (interacts with) Nitab4.5_0000244g0120	0.248253
interacts with	Nitab4.5_0002105g0060 (interacts with) Nitab4.5_0000017g0130	0.248449
interacts with	Nitab4.5_0002105g0060 (interacts with) Nitab4.5_0000283g0230	0.24848
interacts with	Nitab4.5_0002105g0060 (interacts with) Nitab4.5_0002664g0030	0.248496
interacts with	Nitab4.5_0002105g0060 (interacts with) Nitab4.5_0002283g0030	0.248573
interacts with	Nitab4.5_0002105g0060 (interacts with) Nitab4.5_0000073g0180	0.248603
interacts with	Nitab4.5_0002105g0060 (interacts with) Nitab4.5_0000241g0140	0.248862
interacts with	Nitab4.5_0002105g0060 (interacts with) Nitab4.5_0001287g0060	0.249024
interacts with	Nitab4.5_0002105g0060 (interacts with) Nitab4.5_0002553g0030	0.249069
interacts with	Nitab4.5_0002105g0060 (interacts with) Nitab4.5_0000813g0090	0.249126
interacts with	Nitab4.5_0002105g0060 (interacts with) Nitab4.5_0000715g0010	0.24927
interacts with	Nitab4.5_0002105g0060 (interacts with) Nitab4.5_0002456g0060	0.249444
interacts with	Nitab4.5_0002105g0060 (interacts with) Nitab4.5_0004010g0040	0.249647
interacts with	Nitab4.5_0002105g0060 (interacts with) Nitab4.5_0000893g0080	0.249747
interacts with	Nitab4.5_0002105g0060 (interacts with) Nitab4.5_0000143g0160	0.24986
interacts with	Nitab4.5_0002105g0060 (interacts with) Nitab4.5_0002119g0100	0.25033
interacts with	Nitab4.5_0002105g0060 (interacts with) Nitab4.5_0000142g0320	0.250332
interacts with	Nitab4.5_0002105g0060 (interacts with) Nitab4.5_0001552g0010	0.250395
interacts with	Nitab4.5_0002105g0060 (interacts with) Nitab4.5_0001356g0110	0.250692
interacts with	Nitab4.5_0002105g0060 (interacts with) Nitab4.5_0000013g0360	0.250736
interacts with	Nitab4.5_0002105g0060 (interacts with) Nitab4.5_0000559g0350	0.250986
interacts with	Nitab4.5_0002105g0060 (interacts with) Nitab4.5_0003505g0030	0.251011
interacts with	Nitab4.5_0002105g0060 (interacts with) Nitab4.5_0000694g0180	0.251224
interacts with	Nitab4.5_0002105g0060 (interacts with) Nitab4.5_0002252g0080	0.251225
interacts with	Nitab4.5_0002105g0060 (interacts with) Nitab4.5_0000352g0080	0.25133
interacts with	Nitab4.5_0002105g0060 (interacts with) Nitab4.5_0004630g0020	0.251377
interacts with	Nitab4.5_0002105g0060 (interacts with) Nitab4.5_0002199g0010	0.251392
interacts with	Nitab4.5_0002105g0060 (interacts with) Nitab4.5_0000581g0090	0.251409
interacts with	Nitab4.5_0002105g0060 (interacts with) Nitab4.5_0002433g0070	0.251448
interacts with	Nitab4.5_0002105g0060 (interacts with) Nitab4.5_0000092g0020	0.251517
interacts with	Nitab4.5_0002105g0060 (interacts with) Nitab4.5_0003696g0090	0.251734
interacts with	Nitab4.5_0002105g0060 (interacts with) Nitab4.5_0002954g0050	0.251927
interacts with	Nitab4.5_0002105g0060 (interacts with) Nitab4.5_0000174g0020	0.25195
interacts with	Nitab4.5_0002105g0060 (interacts with) Nitab4.5_0000208g0250	0.252045
interacts with	Nitab4.5_0002105g0060 (interacts with) Nitab4.5_0001703g0010	0.252215
interacts with	Nitab4.5_0002105g0060 (interacts with) Nitab4.5_0000073g0330	0.252232
interacts with	Nitab4.5_0002105g0060 (interacts with) Nitab4.5_0000777g0020	0.252269
interacts with	Nitab4.5_0002105g0060 (interacts with) Nitab4.5_0000021g0780	0.252557
interacts with	Nitab4.5_0002105g0060 (interacts with) Nitab4.5_0005858g0110	0.252828
interacts with	Nitab4.5_0002105g0060 (interacts with) Nitab4.5_0001895g0040	0.252842
interacts with	Nitab4.5_0002105g0060 (interacts with) Nitab4.5_0002649g0060	0.25288
interacts with	Nitab4.5_0002105g0060 (interacts with) Nitab4.5_0000817g0020	0.252884
interacts with	Nitab4.5_0002105g0060 (interacts with) Nitab4.5_0000024g0170	0.253071
interacts with	Nitab4.5_0002105g0060 (interacts with) Nitab4.5_0001039g0060	0.253145
interacts with	Nitab4.5_0002105g0060 (interacts with) Nitab4.5_0001541g0040	0.253222
interacts with	Nitab4.5_0002105g0060 (interacts with) Nitab4.5_0000528g0100	0.25359
interacts with	Nitab4.5_0002105g0060 (interacts with) Nitab4.5_0000291g0060	0.25372
interacts with	Nitab4.5_0002105g0060 (interacts with) Nitab4.5_0002347g0080	0.253918
interacts with	Nitab4.5_0002105g0060 (interacts with) Nitab4.5_0000067g0190	0.25415
interacts with	Nitab4.5_0002105g0060 (interacts with) Nitab4.5_0000662g0020	0.254521
interacts with	Nitab4.5_0002105g0060 (interacts with) Nitab4.5_0005545g0010	0.254602
interacts with	Nitab4.5_0002105g0060 (interacts with) Nitab4.5_0001622g0030	0.254638
interacts with	Nitab4.5_0002105g0060 (interacts with) Nitab4.5_0001388g0020	0.254712
interacts with	Nitab4.5_0002105g0060 (interacts with) Nitab4.5_0006316g0040	0.254804
interacts with	Nitab4.5_0002105g0060 (interacts with) Nitab4.5_0001295g0030	0.254848
interacts with	Nitab4.5_0002105g0060 (interacts with) Nitab4.5_0000123g0580	0.254861
interacts with	Nitab4.5_0002105g0060 (interacts with) Nitab4.5_0000603g0090	0.254889
interacts with	Nitab4.5_0002105g0060 (interacts with) Nitab4.5_0000072g0610	0.254916
interacts with	Nitab4.5_0002105g0060 (interacts with) Nitab4.5_0000002g0340	0.25492
interacts with	Nitab4.5_0002105g0060 (interacts with) Nitab4.5_0000123g0380	0.255051
interacts with	Nitab4.5_0002105g0060 (interacts with) Nitab4.5_0006717g0020	0.255339
interacts with	Nitab4.5_0002105g0060 (interacts with) Nitab4.5_0000101g0380	0.255385
interacts with	Nitab4.5_0002105g0060 (interacts with) Nitab4.5_0000370g0010	0.255404
interacts with	Nitab4.5_0002105g0060 (interacts with) Nitab4.5_0000257g0220	0.255582
interacts with	Nitab4.5_0002105g0060 (interacts with) Nitab4.5_0000319g0330	0.255614
interacts with	Nitab4.5_0002105g0060 (interacts with) Nitab4.5_0003625g0020	0.255802
interacts with	Nitab4.5_0002105g0060 (interacts with) Nitab4.5_0000256g0150	0.25602
interacts with	Nitab4.5_0002105g0060 (interacts with) Nitab4.5_0000170g0260	0.256127
interacts with	Nitab4.5_0002105g0060 (interacts with) Nitab4.5_0002828g0040	0.256127
interacts with	Nitab4.5_0002105g0060 (interacts with) Nitab4.5_0000468g0150	0.256138
interacts with	Nitab4.5_0002105g0060 (interacts with) Nitab4.5_0000798g0130	0.25617
interacts with	Nitab4.5_0002105g0060 (interacts with) Nitab4.5_0000624g0040	0.256326
interacts with	Nitab4.5_0002105g0060 (interacts with) Nitab4.5_0001083g0080	0.256326
interacts with	Nitab4.5_0002105g0060 (interacts with) Nitab4.5_0003002g0020	0.25645
interacts with	Nitab4.5_0002105g0060 (interacts with) Nitab4.5_0000610g0240	0.256533
interacts with	Nitab4.5_0002105g0060 (interacts with) Nitab4.5_0000121g0140	0.256552
interacts with	Nitab4.5_0002105g0060 (interacts with) Nitab4.5_0001326g0170	0.256635
interacts with	Nitab4.5_0002105g0060 (interacts with) Nitab4.5_0000207g0030	0.256671
interacts with	Nitab4.5_0002105g0060 (interacts with) Nitab4.5_0001244g0140	0.256682
interacts with	Nitab4.5_0002105g0060 (interacts with) Nitab4.5_0003024g0050	0.256795
interacts with	Nitab4.5_0002105g0060 (interacts with) Nitab4.5_0001955g0180	0.257004
interacts with	Nitab4.5_0002105g0060 (interacts with) Nitab4.5_0002795g0080	0.25722
interacts with	Nitab4.5_0002105g0060 (interacts with) Nitab4.5_0007482g0020	0.257523
interacts with	Nitab4.5_0002105g0060 (interacts with) Nitab4.5_0001194g0010	0.257787
interacts with	Nitab4.5_0002105g0060 (interacts with) Nitab4.5_0001378g0060	0.257849
interacts with	Nitab4.5_0002105g0060 (interacts with) Nitab4.5_0003888g0040	0.257896
interacts with	Nitab4.5_0002105g0060 (interacts with) Nitab4.5_0000008g0810	0.258303
interacts with	Nitab4.5_0002105g0060 (interacts with) Nitab4.5_0004955g0030	0.25832
interacts with	Nitab4.5_0002105g0060 (interacts with) Nitab4.5_0004027g0010	0.25834
interacts with	Nitab4.5_0002105g0060 (interacts with) Nitab4.5_0000008g0420	0.258342
interacts with	Nitab4.5_0002105g0060 (interacts with) Nitab4.5_0001808g0030	0.258539
interacts with	Nitab4.5_0002105g0060 (interacts with) Nitab4.5_0000187g0090	0.258556
interacts with	Nitab4.5_0002105g0060 (interacts with) Nitab4.5_0000096g0160	0.258685
interacts with	Nitab4.5_0002105g0060 (interacts with) Nitab4.5_0001210g0140	0.258694
interacts with	Nitab4.5_0002105g0060 (interacts with) Nitab4.5_0005248g0030	0.258696
interacts with	Nitab4.5_0002105g0060 (interacts with) Nitab4.5_0000068g0190	0.25875
interacts with	Nitab4.5_0002105g0060 (interacts with) Nitab4.5_0000717g0030	0.258797
interacts with	Nitab4.5_0002105g0060 (interacts with) Nitab4.5_0001634g0010	0.258966
interacts with	Nitab4.5_0002105g0060 (interacts with) Nitab4.5_0001874g0010	0.258988
interacts with	Nitab4.5_0002105g0060 (interacts with) Nitab4.5_0000844g0330	0.259373
interacts with	Nitab4.5_0002105g0060 (interacts with) Nitab4.5_0003449g0090	0.259392
interacts with	Nitab4.5_0002105g0060 (interacts with) Nitab4.5_0001457g0010	0.259395
interacts with	Nitab4.5_0002105g0060 (interacts with) Nitab4.5_0001928g0020	0.259484
interacts with	Nitab4.5_0002105g0060 (interacts with) Nitab4.5_0001225g0060	0.259595
interacts with	Nitab4.5_0002105g0060 (interacts with) Nitab4.5_0005075g0010	0.259607
interacts with	Nitab4.5_0002105g0060 (interacts with) Nitab4.5_0000770g0060	0.259809
interacts with	Nitab4.5_0002105g0060 (interacts with) Nitab4.5_0000677g0170	0.259831
interacts with	Nitab4.5_0002105g0060 (interacts with) Nitab4.5_0000161g0150	0.259931
interacts with	Nitab4.5_0002105g0060 (interacts with) Nitab4.5_0001664g0100	0.25999
interacts with	Nitab4.5_0002105g0060 (interacts with) Nitab4.5_0000145g0040	0.259997
interacts with	Nitab4.5_0002105g0060 (interacts with) Nitab4.5_0008547g0010	0.260042
interacts with	Nitab4.5_0002105g0060 (interacts with) Nitab4.5_0000786g0100	0.260065
interacts with	Nitab4.5_0002105g0060 (interacts with) Nitab4.5_0004234g0120	0.260067
interacts with	Nitab4.5_0002105g0060 (interacts with) Nitab4.5_0001558g0090	0.260237
interacts with	Nitab4.5_0002105g0060 (interacts with) Nitab4.5_0000328g0050	0.260406
interacts with	Nitab4.5_0002105g0060 (interacts with) Nitab4.5_0009795g0010	0.26049
interacts with	Nitab4.5_0002105g0060 (interacts with) Nitab4.5_0002815g0020	0.260508
interacts with	Nitab4.5_0002105g0060 (interacts with) Nitab4.5_0000443g0150	0.26057
interacts with	Nitab4.5_0002105g0060 (interacts with) Nitab4.5_0000630g0070	0.26066
interacts with	Nitab4.5_0002105g0060 (interacts with) Nitab4.5_0003696g0030	0.260671
interacts with	Nitab4.5_0002105g0060 (interacts with) Nitab4.5_0000257g0240	0.260878
interacts with	Nitab4.5_0002105g0060 (interacts with) Nitab4.5_0002712g0030	0.260886
interacts with	Nitab4.5_0002105g0060 (interacts with) Nitab4.5_0001102g0090	0.260937
interacts with	Nitab4.5_0002105g0060 (interacts with) Nitab4.5_0003903g0010	0.261238
interacts with	Nitab4.5_0002105g0060 (interacts with) Nitab4.5_0000365g0100	0.261348
interacts with	Nitab4.5_0002105g0060 (interacts with) Nitab4.5_0004047g0010	0.261598
interacts with	Nitab4.5_0002105g0060 (interacts with) Nitab4.5_0001068g0040	0.261648
interacts with	Nitab4.5_0002105g0060 (interacts with) Nitab4.5_0000764g0040	0.261659
interacts with	Nitab4.5_0002105g0060 (interacts with) Nitab4.5_0003603g0140	0.261777
interacts with	Nitab4.5_0002105g0060 (interacts with) Nitab4.5_0000050g0200	0.261791
interacts with	Nitab4.5_0002105g0060 (interacts with) Nitab4.5_0000027g0510	0.261823
interacts with	Nitab4.5_0002105g0060 (interacts with) Nitab4.5_0002828g0050	0.261875
interacts with	Nitab4.5_0002105g0060 (interacts with) Nitab4.5_0000212g0220	0.261996
interacts with	Nitab4.5_0002105g0060 (interacts with) Nitab4.5_0000332g0240	0.262102
interacts with	Nitab4.5_0002105g0060 (interacts with) Nitab4.5_0003477g0050	0.262347
interacts with	Nitab4.5_0002105g0060 (interacts with) Nitab4.5_0000600g0080	0.262472
interacts with	Nitab4.5_0002105g0060 (interacts with) Nitab4.5_0003381g0020	0.262929
interacts with	Nitab4.5_0002105g0060 (interacts with) Nitab4.5_0003600g0010	0.263184
interacts with	Nitab4.5_0002105g0060 (interacts with) Nitab4.5_0000102g0040	0.263448
interacts with	Nitab4.5_0002105g0060 (interacts with) Nitab4.5_0000113g0160	0.263471
interacts with	Nitab4.5_0002105g0060 (interacts with) Nitab4.5_0000059g0430	0.263764
interacts with	Nitab4.5_0002105g0060 (interacts with) Nitab4.5_0000934g0080	0.263783
interacts with	Nitab4.5_0002105g0060 (interacts with) Nitab4.5_0000166g0070	0.263799
interacts with	Nitab4.5_0002105g0060 (interacts with) Nitab4.5_0000949g0050	0.263944
interacts with	Nitab4.5_0002105g0060 (interacts with) Nitab4.5_0000014g0170	0.264116
interacts with	Nitab4.5_0002105g0060 (interacts with) Nitab4.5_0001234g0010	0.264282
interacts with	Nitab4.5_0002105g0060 (interacts with) Nitab4.5_0000223g0120	0.264357
interacts with	Nitab4.5_0002105g0060 (interacts with) Nitab4.5_0001815g0010	0.264904
interacts with	Nitab4.5_0002105g0060 (interacts with) Nitab4.5_0000075g0280	0.26491
interacts with	Nitab4.5_0002105g0060 (interacts with) Nitab4.5_0000110g0550	0.265295
interacts with	Nitab4.5_0002105g0060 (interacts with) Nitab4.5_0000172g0480	0.265309
interacts with	Nitab4.5_0002105g0060 (interacts with) Nitab4.5_0002787g0040	0.265618
interacts with	Nitab4.5_0002105g0060 (interacts with) Nitab4.5_0001263g0030	0.265857
interacts with	Nitab4.5_0002105g0060 (interacts with) Nitab4.5_0005616g0030	0.266023
interacts with	Nitab4.5_0002105g0060 (interacts with) Nitab4.5_0001051g0110	0.266035
interacts with	Nitab4.5_0002105g0060 (interacts with) Nitab4.5_0000073g0370	0.266137
interacts with	Nitab4.5_0002105g0060 (interacts with) Nitab4.5_0000564g0400	0.266209
interacts with	Nitab4.5_0002105g0060 (interacts with) Nitab4.5_0003767g0050	0.266301
interacts with	Nitab4.5_0002105g0060 (interacts with) Nitab4.5_0000140g0190	0.266329
interacts with	Nitab4.5_0002105g0060 (interacts with) Nitab4.5_0002809g0030	0.266532
interacts with	Nitab4.5_0002105g0060 (interacts with) Nitab4.5_0001879g0150	0.266602
interacts with	Nitab4.5_0002105g0060 (interacts with) Nitab4.5_0000381g0170	0.266924
interacts with	Nitab4.5_0002105g0060 (interacts with) Nitab4.5_0002359g0030	0.26698
interacts with	Nitab4.5_0002105g0060 (interacts with) Nitab4.5_0002124g0010	0.267028
interacts with	Nitab4.5_0002105g0060 (interacts with) Nitab4.5_0002776g0050	0.267131
interacts with	Nitab4.5_0002105g0060 (interacts with) Nitab4.5_0000976g0190	0.26715
interacts with	Nitab4.5_0002105g0060 (interacts with) Nitab4.5_0002304g0010	0.267188
interacts with	Nitab4.5_0002105g0060 (interacts with) Nitab4.5_0001952g0080	0.267192
interacts with	Nitab4.5_0002105g0060 (interacts with) Nitab4.5_0001315g0170	0.267276
interacts with	Nitab4.5_0002105g0060 (interacts with) Nitab4.5_0000420g0030	0.267292
interacts with	Nitab4.5_0002105g0060 (interacts with) Nitab4.5_0000058g0020	0.267315
interacts with	Nitab4.5_0002105g0060 (interacts with) Nitab4.5_0001642g0020	0.267453
interacts with	Nitab4.5_0002105g0060 (interacts with) Nitab4.5_0000175g0070	0.267574
interacts with	Nitab4.5_0002105g0060 (interacts with) Nitab4.5_0000256g0390	0.267929
interacts with	Nitab4.5_0002105g0060 (interacts with) Nitab4.5_0000244g0130	0.26797
interacts with	Nitab4.5_0002105g0060 (interacts with) Nitab4.5_0005367g0010	0.268085
interacts with	Nitab4.5_0002105g0060 (interacts with) Nitab4.5_0001189g0050	0.268236
interacts with	Nitab4.5_0002105g0060 (interacts with) Nitab4.5_0000334g0230	0.268287
interacts with	Nitab4.5_0002105g0060 (interacts with) Nitab4.5_0000038g0040	0.268376
interacts with	Nitab4.5_0002105g0060 (interacts with) Nitab4.5_0003603g0030	0.268518
interacts with	Nitab4.5_0002105g0060 (interacts with) Nitab4.5_0000319g0080	0.269035
interacts with	Nitab4.5_0002105g0060 (interacts with) Nitab4.5_0000142g0280	0.269062
interacts with	Nitab4.5_0002105g0060 (interacts with) Nitab4.5_0004208g0010	0.269169
interacts with	Nitab4.5_0002105g0060 (interacts with) Nitab4.5_0000745g0200	0.269287
interacts with	Nitab4.5_0002105g0060 (interacts with) Nitab4.5_0003656g0060	0.269324
interacts with	Nitab4.5_0002105g0060 (interacts with) Nitab4.5_0000820g0050	0.269351
interacts with	Nitab4.5_0002105g0060 (interacts with) Nitab4.5_0000932g0020	0.269671
interacts with	Nitab4.5_0002105g0060 (interacts with) Nitab4.5_0000222g0150	0.269935
interacts with	Nitab4.5_0002105g0060 (interacts with) Nitab4.5_0000381g0140	0.269963
interacts with	Nitab4.5_0002105g0060 (interacts with) Nitab4.5_0000602g0090	0.270148
interacts with	Nitab4.5_0002105g0060 (interacts with) Nitab4.5_0000203g0130	0.270205
interacts with	Nitab4.5_0002105g0060 (interacts with) Nitab4.5_0000848g0180	0.270255
interacts with	Nitab4.5_0002105g0060 (interacts with) Nitab4.5_0000123g0430	0.270351
interacts with	Nitab4.5_0002105g0060 (interacts with) Nitab4.5_0004348g0040	0.270717
interacts with	Nitab4.5_0002105g0060 (interacts with) Nitab4.5_0003174g0040	0.270865
interacts with	Nitab4.5_0002105g0060 (interacts with) Nitab4.5_0000322g0110	0.270871
interacts with	Nitab4.5_0002105g0060 (interacts with) Nitab4.5_0002090g0010	0.270978
interacts with	Nitab4.5_0002105g0060 (interacts with) Nitab4.5_0003086g0080	0.271105
interacts with	Nitab4.5_0002105g0060 (interacts with) Nitab4.5_0002853g0020	0.271215
interacts with	Nitab4.5_0002105g0060 (interacts with) Nitab4.5_0003063g0050	0.271318
interacts with	Nitab4.5_0002105g0060 (interacts with) Nitab4.5_0000294g0040	0.271443
interacts with	Nitab4.5_0002105g0060 (interacts with) Nitab4.5_0004550g0110	0.271582
interacts with	Nitab4.5_0002105g0060 (interacts with) Nitab4.5_0001831g0120	0.27168
interacts with	Nitab4.5_0002105g0060 (interacts with) Nitab4.5_0001110g0110	0.271748
interacts with	Nitab4.5_0002105g0060 (interacts with) Nitab4.5_0000430g0070	0.27186
interacts with	Nitab4.5_0002105g0060 (interacts with) Nitab4.5_0000786g0140	0.272128
interacts with	Nitab4.5_0002105g0060 (interacts with) Nitab4.5_0001085g0110	0.272163
interacts with	Nitab4.5_0002105g0060 (interacts with) Nitab4.5_0002055g0070	0.272253
interacts with	Nitab4.5_0002105g0060 (interacts with) Nitab4.5_0002257g0030	0.272367
interacts with	Nitab4.5_0002105g0060 (interacts with) Nitab4.5_0000316g0120	0.272988
interacts with	Nitab4.5_0002105g0060 (interacts with) Nitab4.5_0008887g0060	0.273172
interacts with	Nitab4.5_0002105g0060 (interacts with) Nitab4.5_0001196g0020	0.273238
interacts with	Nitab4.5_0002105g0060 (interacts with) Nitab4.5_0002103g0040	0.273295
interacts with	Nitab4.5_0002105g0060 (interacts with) Nitab4.5_0000880g0040	0.274251
interacts with	Nitab4.5_0002105g0060 (interacts with) Nitab4.5_0000004g0190	0.274415
interacts with	Nitab4.5_0002105g0060 (interacts with) Nitab4.5_0001140g0220	0.274548
interacts with	Nitab4.5_0002105g0060 (interacts with) Nitab4.5_0007792g0010	0.27468
interacts with	Nitab4.5_0002105g0060 (interacts with) Nitab4.5_0001645g0100	0.274722
interacts with	Nitab4.5_0002105g0060 (interacts with) Nitab4.5_0001621g0010	0.274826
interacts with	Nitab4.5_0002105g0060 (interacts with) Nitab4.5_0003104g0060	0.275115
interacts with	Nitab4.5_0002105g0060 (interacts with) Nitab4.5_0003551g0040	0.275131
interacts with	Nitab4.5_0002105g0060 (interacts with) Nitab4.5_0002053g0010	0.275142
interacts with	Nitab4.5_0002105g0060 (interacts with) Nitab4.5_0000499g0090	0.27517
interacts with	Nitab4.5_0002105g0060 (interacts with) Nitab4.5_0002077g0070	0.275417
interacts with	Nitab4.5_0002105g0060 (interacts with) Nitab4.5_0000676g0240	0.276
interacts with	Nitab4.5_0002105g0060 (interacts with) Nitab4.5_0000911g0040	0.276387
interacts with	Nitab4.5_0002105g0060 (interacts with) Nitab4.5_0000705g0110	0.276632
interacts with	Nitab4.5_0002105g0060 (interacts with) Nitab4.5_0000287g0350	0.276798
interacts with	Nitab4.5_0002105g0060 (interacts with) Nitab4.5_0000075g0240	0.276808
interacts with	Nitab4.5_0002105g0060 (interacts with) Nitab4.5_0000651g0110	0.277197
interacts with	Nitab4.5_0002105g0060 (interacts with) Nitab4.5_0000436g0090	0.277593
interacts with	Nitab4.5_0002105g0060 (interacts with) Nitab4.5_0000011g0380	0.277715
interacts with	Nitab4.5_0002105g0060 (interacts with) Nitab4.5_0001323g0160	0.27773
interacts with	Nitab4.5_0002105g0060 (interacts with) Nitab4.5_0000030g0420	0.277736
interacts with	Nitab4.5_0002105g0060 (interacts with) Nitab4.5_0001965g0070	0.277982
interacts with	Nitab4.5_0002105g0060 (interacts with) Nitab4.5_0001161g0100	0.278013
interacts with	Nitab4.5_0002105g0060 (interacts with) Nitab4.5_0000923g0070	0.278587
interacts with	Nitab4.5_0002105g0060 (interacts with) Nitab4.5_0000118g0120	0.278944
interacts with	Nitab4.5_0002105g0060 (interacts with) Nitab4.5_0000174g0080	0.278977
interacts with	Nitab4.5_0002105g0060 (interacts with) Nitab4.5_0004963g0030	0.279202
interacts with	Nitab4.5_0002105g0060 (interacts with) Nitab4.5_0000283g0400	0.279241
interacts with	Nitab4.5_0002105g0060 (interacts with) Nitab4.5_0005545g0030	0.279266
interacts with	Nitab4.5_0002105g0060 (interacts with) Nitab4.5_0005915g0010	0.27932
interacts with	Nitab4.5_0002105g0060 (interacts with) Nitab4.5_0001002g0060	0.279537
interacts with	Nitab4.5_0002105g0060 (interacts with) Nitab4.5_0000869g0050	0.279623
interacts with	Nitab4.5_0002105g0060 (interacts with) Nitab4.5_0001118g0020	0.279641
interacts with	Nitab4.5_0002105g0060 (interacts with) Nitab4.5_0000315g0140	0.279675
interacts with	Nitab4.5_0002105g0060 (interacts with) Nitab4.5_0000038g0390	0.279786
interacts with	Nitab4.5_0002105g0060 (interacts with) Nitab4.5_0002401g0040	0.279926
interacts with	Nitab4.5_0002105g0060 (interacts with) Nitab4.5_0002863g0040	0.280749
interacts with	Nitab4.5_0002105g0060 (interacts with) Nitab4.5_0003649g0020	0.280996
interacts with	Nitab4.5_0002105g0060 (interacts with) Nitab4.5_0000491g0170	0.281956
interacts with	Nitab4.5_0002105g0060 (interacts with) Nitab4.5_0000142g0100	0.282015
interacts with	Nitab4.5_0002105g0060 (interacts with) Nitab4.5_0003858g0070	0.282148
interacts with	Nitab4.5_0002105g0060 (interacts with) Nitab4.5_0002443g0050	0.28223
interacts with	Nitab4.5_0002105g0060 (interacts with) Nitab4.5_0000030g0360	0.282784
interacts with	Nitab4.5_0002105g0060 (interacts with) Nitab4.5_0000170g0370	0.283007
interacts with	Nitab4.5_0002105g0060 (interacts with) Nitab4.5_0003449g0100	0.283269
interacts with	Nitab4.5_0002105g0060 (interacts with) Nitab4.5_0002192g0100	0.283608
interacts with	Nitab4.5_0002105g0060 (interacts with) Nitab4.5_0001583g0140	0.283656
interacts with	Nitab4.5_0002105g0060 (interacts with) Nitab4.5_0005673g0010	0.283886
interacts with	Nitab4.5_0002105g0060 (interacts with) Nitab4.5_0000481g0040	0.284013
interacts with	Nitab4.5_0002105g0060 (interacts with) Nitab4.5_0000452g0010	0.284569
interacts with	Nitab4.5_0002105g0060 (interacts with) Nitab4.5_0003481g0070	0.285046
interacts with	Nitab4.5_0002105g0060 (interacts with) Nitab4.5_0000914g0060	0.285434
interacts with	Nitab4.5_0002105g0060 (interacts with) Nitab4.5_0000935g0190	0.285438
interacts with	Nitab4.5_0002105g0060 (interacts with) Nitab4.5_0003901g0050	0.285742
interacts with	Nitab4.5_0002105g0060 (interacts with) Nitab4.5_0000458g0050	0.2858
interacts with	Nitab4.5_0002105g0060 (interacts with) Nitab4.5_0002632g0030	0.28634
interacts with	Nitab4.5_0002105g0060 (interacts with) Nitab4.5_0001176g0090	0.287348
interacts with	Nitab4.5_0002105g0060 (interacts with) Nitab4.5_0000934g0030	0.28767
interacts with	Nitab4.5_0002105g0060 (interacts with) Nitab4.5_0001394g0030	0.28803
interacts with	Nitab4.5_0002105g0060 (interacts with) Nitab4.5_0000557g0060	0.288161
interacts with	Nitab4.5_0002105g0060 (interacts with) Nitab4.5_0000749g0020	0.288558
interacts with	Nitab4.5_0002105g0060 (interacts with) Nitab4.5_0002405g0050	0.289695
interacts with	Nitab4.5_0002105g0060 (interacts with) Nitab4.5_0000245g0080	0.28991
interacts with	Nitab4.5_0002105g0060 (interacts with) Nitab4.5_0001068g0090	0.29053
interacts with	Nitab4.5_0002105g0060 (interacts with) Nitab4.5_0002080g0050	0.290531
interacts with	Nitab4.5_0002105g0060 (interacts with) Nitab4.5_0001450g0040	0.291265
interacts with	Nitab4.5_0002105g0060 (interacts with) Nitab4.5_0000003g0150	0.291781
interacts with	Nitab4.5_0002105g0060 (interacts with) Nitab4.5_0000495g0170	0.291834
interacts with	Nitab4.5_0002105g0060 (interacts with) Nitab4.5_0000072g0120	0.292576
interacts with	Nitab4.5_0002105g0060 (interacts with) Nitab4.5_0000368g0110	0.292711
interacts with	Nitab4.5_0002105g0060 (interacts with) Nitab4.5_0000035g0100	0.293815
interacts with	Nitab4.5_0002105g0060 (interacts with) Nitab4.5_0002093g0250	0.294783
interacts with	Nitab4.5_0002105g0060 (interacts with) Nitab4.5_0001591g0110	0.295134
interacts with	Nitab4.5_0002105g0060 (interacts with) Nitab4.5_0001140g0020	0.29642
interacts with	Nitab4.5_0002105g0060 (interacts with) Nitab4.5_0001696g0070	0.296734
interacts with	Nitab4.5_0002105g0060 (interacts with) Nitab4.5_0002715g0060	0.297199
interacts with	Nitab4.5_0002105g0060 (interacts with) Nitab4.5_0004399g0080	0.297341
interacts with	Nitab4.5_0002105g0060 (interacts with) Nitab4.5_0001278g0110	0.298108
interacts with	Nitab4.5_0002105g0060 (interacts with) Nitab4.5_0000057g0010	0.299326
interacts with	Nitab4.5_0002105g0060 (interacts with) Nitab4.5_0003338g0050	0.299898
interacts with	Nitab4.5_0002105g0060 (interacts with) Nitab4.5_0006614g0010	0.301881
interacts with	Nitab4.5_0002105g0060 (interacts with) Nitab4.5_0000565g0010	0.302292
interacts with	Nitab4.5_0002105g0060 (interacts with) Nitab4.5_0002890g0060	0.302542
interacts with	Nitab4.5_0002105g0060 (interacts with) Nitab4.5_0000103g0130	0.302678
interacts with	Nitab4.5_0002105g0060 (interacts with) Nitab4.5_0000498g0140	0.305014
interacts with	Nitab4.5_0002105g0060 (interacts with) Nitab4.5_0003688g0070	0.305591
interacts with	Nitab4.5_0002105g0060 (interacts with) Nitab4.5_0000006g0530	0.30578
interacts with	Nitab4.5_0002105g0060 (interacts with) Nitab4.5_0000003g0290	0.307401
interacts with	Nitab4.5_0002105g0060 (interacts with) Nitab4.5_0000867g0080	0.309198
interacts with	Nitab4.5_0002105g0060 (interacts with) Nitab4.5_0000354g0160	0.31006
interacts with	Nitab4.5_0002105g0060 (interacts with) Nitab4.5_0002486g0050	0.310361
interacts with	Nitab4.5_0002105g0060 (interacts with) Nitab4.5_0001204g0100	0.311817
interacts with	Nitab4.5_0002105g0060 (interacts with) Nitab4.5_0000178g0230	0.313047
interacts with	Nitab4.5_0002105g0060 (interacts with) Nitab4.5_0000057g0200	0.314737
interacts with	Nitab4.5_0002105g0060 (interacts with) Nitab4.5_0000297g0140	0.315014
interacts with	Nitab4.5_0002105g0060 (interacts with) Nitab4.5_0001360g0070	0.316959
interacts with	Nitab4.5_0002105g0060 (interacts with) Nitab4.5_0000463g0090	0.319832
interacts with	Nitab4.5_0002105g0060 (interacts with) Nitab4.5_0000359g0210	0.321414
interacts with	Nitab4.5_0002105g0060 (interacts with) Nitab4.5_0001676g0060	0.321479
interacts with	Nitab4.5_0002105g0060 (interacts with) Nitab4.5_0003725g0070	0.322379
interacts with	Nitab4.5_0002105g0060 (interacts with) Nitab4.5_0002859g0040	0.323192
interacts with	Nitab4.5_0002105g0060 (interacts with) Nitab4.5_0003553g0020	0.325209
interacts with	Nitab4.5_0002105g0060 (interacts with) Nitab4.5_0000563g0290	0.325694
interacts with	Nitab4.5_0002105g0060 (interacts with) Nitab4.5_0003540g0010	0.326737
interacts with	Nitab4.5_0002105g0060 (interacts with) Nitab4.5_0000644g0130	0.327511
interacts with	Nitab4.5_0002105g0060 (interacts with) Nitab4.5_0000171g0090	0.339366
interacts with	Nitab4.5_0002105g0060 (interacts with) Nitab4.5_0001607g0140	0.364503
interacts with	Nitab4.5_0000627g0060 (interacts with) Nitab4.5_0001579g0010	0.20002
interacts with	Nitab4.5_0000627g0060 (interacts with) Nitab4.5_0003219g0020	0.200134
interacts with	Nitab4.5_0000627g0060 (interacts with) Nitab4.5_0000072g0210	0.200143
interacts with	Nitab4.5_0000627g0060 (interacts with) Nitab4.5_0003799g0030	0.200164
interacts with	Nitab4.5_0000627g0060 (interacts with) Nitab4.5_0000721g0220	0.200216
interacts with	Nitab4.5_0000627g0060 (interacts with) Nitab4.5_0006077g0020	0.200292
interacts with	Nitab4.5_0000627g0060 (interacts with) Nitab4.5_0000312g0260	0.200329
interacts with	Nitab4.5_0000627g0060 (interacts with) Nitab4.5_0000080g0010	0.200334
interacts with	Nitab4.5_0000627g0060 (interacts with) Nitab4.5_0000008g0170	0.200479
interacts with	Nitab4.5_0000627g0060 (interacts with) Nitab4.5_0000707g0010	0.200483
interacts with	Nitab4.5_0000627g0060 (interacts with) Nitab4.5_0002739g0090	0.200546
interacts with	Nitab4.5_0000627g0060 (interacts with) Nitab4.5_0001251g0100	0.20064
interacts with	Nitab4.5_0000627g0060 (interacts with) Nitab4.5_0000028g0050	0.200654
interacts with	Nitab4.5_0000627g0060 (interacts with) Nitab4.5_0000787g0050	0.200689
interacts with	Nitab4.5_0000627g0060 (interacts with) Nitab4.5_0000136g0130	0.200701
interacts with	Nitab4.5_0000627g0060 (interacts with) Nitab4.5_0005528g0070	0.200739
interacts with	Nitab4.5_0000627g0060 (interacts with) Nitab4.5_0003436g0020	0.200749
interacts with	Nitab4.5_0000627g0060 (interacts with) Nitab4.5_0000419g0080	0.200763
interacts with	Nitab4.5_0000627g0060 (interacts with) Nitab4.5_0002700g0090	0.201021
interacts with	Nitab4.5_0000627g0060 (interacts with) Nitab4.5_0000498g0040	0.201027
interacts with	Nitab4.5_0000627g0060 (interacts with) Nitab4.5_0000039g0060	0.201106
interacts with	Nitab4.5_0000627g0060 (interacts with) Nitab4.5_0001772g0090	0.201135
interacts with	Nitab4.5_0000627g0060 (interacts with) Nitab4.5_0000036g0580	0.201136
interacts with	Nitab4.5_0000627g0060 (interacts with) Nitab4.5_0000492g0200	0.201146
interacts with	Nitab4.5_0000627g0060 (interacts with) Nitab4.5_0000202g0470	0.20116
interacts with	Nitab4.5_0000627g0060 (interacts with) Nitab4.5_0001751g0030	0.201265
interacts with	Nitab4.5_0000627g0060 (interacts with) Nitab4.5_0004348g0050	0.201361
interacts with	Nitab4.5_0000627g0060 (interacts with) Nitab4.5_0000071g0130	0.201411
interacts with	Nitab4.5_0000627g0060 (interacts with) Nitab4.5_0001692g0010	0.201538
interacts with	Nitab4.5_0000627g0060 (interacts with) Nitab4.5_0001925g0160	0.201577
interacts with	Nitab4.5_0000627g0060 (interacts with) Nitab4.5_0000245g0280	0.201578
interacts with	Nitab4.5_0000627g0060 (interacts with) Nitab4.5_0003465g0030	0.201882
interacts with	Nitab4.5_0000627g0060 (interacts with) Nitab4.5_0000209g0290	0.201897
interacts with	Nitab4.5_0000627g0060 (interacts with) Nitab4.5_0003336g0060	0.201933
interacts with	Nitab4.5_0000627g0060 (interacts with) Nitab4.5_0000315g0120	0.202001
interacts with	Nitab4.5_0000627g0060 (interacts with) Nitab4.5_0001922g0040	0.202074
interacts with	Nitab4.5_0000627g0060 (interacts with) Nitab4.5_0003149g0030	0.20214
interacts with	Nitab4.5_0000627g0060 (interacts with) Nitab4.5_0004048g0010	0.202152
interacts with	Nitab4.5_0000627g0060 (interacts with) Nitab4.5_0000318g0020	0.202273
interacts with	Nitab4.5_0000627g0060 (interacts with) Nitab4.5_0002616g0040	0.202323
interacts with	Nitab4.5_0000627g0060 (interacts with) Nitab4.5_0001478g0050	0.202324
interacts with	Nitab4.5_0000627g0060 (interacts with) Nitab4.5_0000563g0060	0.20234
interacts with	Nitab4.5_0000627g0060 (interacts with) Nitab4.5_0000431g0050	0.202357
interacts with	Nitab4.5_0000627g0060 (interacts with) Nitab4.5_0001122g0160	0.202373
interacts with	Nitab4.5_0000627g0060 (interacts with) Nitab4.5_0000062g0640	0.202398
interacts with	Nitab4.5_0000627g0060 (interacts with) Nitab4.5_0004197g0020	0.202424
interacts with	Nitab4.5_0000627g0060 (interacts with) Nitab4.5_0003754g0020	0.202473
interacts with	Nitab4.5_0000627g0060 (interacts with) Nitab4.5_0000832g0170	0.202479
interacts with	Nitab4.5_0000627g0060 (interacts with) Nitab4.5_0002224g0080	0.202516
interacts with	Nitab4.5_0000627g0060 (interacts with) Nitab4.5_0000140g0150	0.202545
interacts with	Nitab4.5_0000627g0060 (interacts with) Nitab4.5_0000066g0190	0.20267
interacts with	Nitab4.5_0000627g0060 (interacts with) Nitab4.5_0008764g0010	0.202733
interacts with	Nitab4.5_0000627g0060 (interacts with) Nitab4.5_0000443g0160	0.202936
interacts with	Nitab4.5_0000627g0060 (interacts with) Nitab4.5_0002456g0020	0.202973
interacts with	Nitab4.5_0000627g0060 (interacts with) Nitab4.5_0003711g0010	0.202986
interacts with	Nitab4.5_0000627g0060 (interacts with) Nitab4.5_0000287g0280	0.203011
interacts with	Nitab4.5_0000627g0060 (interacts with) Nitab4.5_0002716g0040	0.203029
interacts with	Nitab4.5_0000627g0060 (interacts with) Nitab4.5_0001044g0190	0.203358
interacts with	Nitab4.5_0000627g0060 (interacts with) Nitab4.5_0000978g0190	0.203444
interacts with	Nitab4.5_0000627g0060 (interacts with) Nitab4.5_0000009g0090	0.203467
interacts with	Nitab4.5_0000627g0060 (interacts with) Nitab4.5_0000575g0080	0.203477
interacts with	Nitab4.5_0000627g0060 (interacts with) Nitab4.5_0001477g0080	0.203529
interacts with	Nitab4.5_0000627g0060 (interacts with) Nitab4.5_0005936g0040	0.203675
interacts with	Nitab4.5_0000627g0060 (interacts with) Nitab4.5_0006089g0050	0.203741
interacts with	Nitab4.5_0000627g0060 (interacts with) Nitab4.5_0002038g0010	0.203852
interacts with	Nitab4.5_0000627g0060 (interacts with) Nitab4.5_0000299g0200	0.203964
interacts with	Nitab4.5_0000627g0060 (interacts with) Nitab4.5_0001027g0110	0.203992
interacts with	Nitab4.5_0000627g0060 (interacts with) Nitab4.5_0000722g0100	0.20403
interacts with	Nitab4.5_0000627g0060 (interacts with) Nitab4.5_0001041g0130	0.204145
interacts with	Nitab4.5_0000627g0060 (interacts with) Nitab4.5_0000131g0060	0.204161
interacts with	Nitab4.5_0000627g0060 (interacts with) Nitab4.5_0000026g0020	0.204174
interacts with	Nitab4.5_0000627g0060 (interacts with) Nitab4.5_0001417g0060	0.204179
interacts with	Nitab4.5_0000627g0060 (interacts with) Nitab4.5_0000385g0230	0.204319
interacts with	Nitab4.5_0000627g0060 (interacts with) Nitab4.5_0001435g0060	0.204413
interacts with	Nitab4.5_0000627g0060 (interacts with) Nitab4.5_0000455g0050	0.204476
interacts with	Nitab4.5_0000627g0060 (interacts with) Nitab4.5_0006477g0060	0.204482
interacts with	Nitab4.5_0000627g0060 (interacts with) Nitab4.5_0001170g0080	0.204501
interacts with	Nitab4.5_0000627g0060 (interacts with) Nitab4.5_0000558g0010	0.204593
interacts with	Nitab4.5_0000627g0060 (interacts with) Nitab4.5_0000912g0230	0.204717
interacts with	Nitab4.5_0000627g0060 (interacts with) Nitab4.5_0003280g0040	0.204732
interacts with	Nitab4.5_0000627g0060 (interacts with) Nitab4.5_0003162g0050	0.204748
interacts with	Nitab4.5_0000627g0060 (interacts with) Nitab4.5_0003328g0090	0.204876
interacts with	Nitab4.5_0000627g0060 (interacts with) Nitab4.5_0000125g0380	0.204918
interacts with	Nitab4.5_0000627g0060 (interacts with) Nitab4.5_0000046g0010	0.204927
interacts with	Nitab4.5_0000627g0060 (interacts with) Nitab4.5_0001556g0020	0.205328
interacts with	Nitab4.5_0000627g0060 (interacts with) Nitab4.5_0006134g0080	0.205346
interacts with	Nitab4.5_0000627g0060 (interacts with) Nitab4.5_0001751g0130	0.205346
interacts with	Nitab4.5_0000627g0060 (interacts with) Nitab4.5_0001259g0050	0.205386
interacts with	Nitab4.5_0000627g0060 (interacts with) Nitab4.5_0000317g0110	0.205411
interacts with	Nitab4.5_0000627g0060 (interacts with) Nitab4.5_0000110g0010	0.205429
interacts with	Nitab4.5_0000627g0060 (interacts with) Nitab4.5_0004783g0040	0.205454
interacts with	Nitab4.5_0000627g0060 (interacts with) Nitab4.5_0000208g0010	0.205458
interacts with	Nitab4.5_0000627g0060 (interacts with) Nitab4.5_0001911g0110	0.205491
interacts with	Nitab4.5_0000627g0060 (interacts with) Nitab4.5_0000254g0020	0.205515
interacts with	Nitab4.5_0000627g0060 (interacts with) Nitab4.5_0000706g0050	0.205533
interacts with	Nitab4.5_0000627g0060 (interacts with) Nitab4.5_0000188g0120	0.205796
interacts with	Nitab4.5_0000627g0060 (interacts with) Nitab4.5_0002240g0070	0.205813
interacts with	Nitab4.5_0000627g0060 (interacts with) Nitab4.5_0002257g0090	0.205917
interacts with	Nitab4.5_0000627g0060 (interacts with) Nitab4.5_0000712g0150	0.206079
interacts with	Nitab4.5_0000627g0060 (interacts with) Nitab4.5_0002289g0050	0.206105
interacts with	Nitab4.5_0000627g0060 (interacts with) Nitab4.5_0001187g0110	0.206327
interacts with	Nitab4.5_0000627g0060 (interacts with) Nitab4.5_0002314g0020	0.206365
interacts with	Nitab4.5_0000627g0060 (interacts with) Nitab4.5_0003957g0020	0.206412
interacts with	Nitab4.5_0000627g0060 (interacts with) Nitab4.5_0002469g0010	0.206416
interacts with	Nitab4.5_0000627g0060 (interacts with) Nitab4.5_0000106g0390	0.20651
interacts with	Nitab4.5_0000627g0060 (interacts with) Nitab4.5_0001696g0050	0.206542
interacts with	Nitab4.5_0000627g0060 (interacts with) Nitab4.5_0001201g0020	0.20656
interacts with	Nitab4.5_0000627g0060 (interacts with) Nitab4.5_0000102g0420	0.206687
interacts with	Nitab4.5_0000627g0060 (interacts with) Nitab4.5_0002055g0020	0.20669
interacts with	Nitab4.5_0000627g0060 (interacts with) Nitab4.5_0002567g0040	0.206703
interacts with	Nitab4.5_0000627g0060 (interacts with) Nitab4.5_0001951g0010	0.206743
interacts with	Nitab4.5_0000627g0060 (interacts with) Nitab4.5_0001364g0070	0.206745
interacts with	Nitab4.5_0000627g0060 (interacts with) Nitab4.5_0002546g0030	0.206762
interacts with	Nitab4.5_0000627g0060 (interacts with) Nitab4.5_0001232g0120	0.206785
interacts with	Nitab4.5_0000627g0060 (interacts with) Nitab4.5_0000882g0030	0.206785
interacts with	Nitab4.5_0000627g0060 (interacts with) Nitab4.5_0002739g0230	0.206798
interacts with	Nitab4.5_0000627g0060 (interacts with) Nitab4.5_0001986g0030	0.206927
interacts with	Nitab4.5_0000627g0060 (interacts with) Nitab4.5_0002029g0020	0.206957
interacts with	Nitab4.5_0000627g0060 (interacts with) Nitab4.5_0000302g0150	0.207069
interacts with	Nitab4.5_0000627g0060 (interacts with) Nitab4.5_0003586g0040	0.207133
interacts with	Nitab4.5_0000627g0060 (interacts with) Nitab4.5_0000102g0020	0.207179
interacts with	Nitab4.5_0000627g0060 (interacts with) Nitab4.5_0004912g0020	0.207208
interacts with	Nitab4.5_0000627g0060 (interacts with) Nitab4.5_0000669g0080	0.207266
interacts with	Nitab4.5_0000627g0060 (interacts with) Nitab4.5_0000172g0840	0.207314
interacts with	Nitab4.5_0000627g0060 (interacts with) Nitab4.5_0000500g0320	0.20735
interacts with	Nitab4.5_0000627g0060 (interacts with) Nitab4.5_0000960g0030	0.207517
interacts with	Nitab4.5_0000627g0060 (interacts with) Nitab4.5_0000131g0100	0.207606
interacts with	Nitab4.5_0000627g0060 (interacts with) Nitab4.5_0000650g0160	0.20763
interacts with	Nitab4.5_0000627g0060 (interacts with) Nitab4.5_0002569g0050	0.207671
interacts with	Nitab4.5_0000627g0060 (interacts with) Nitab4.5_0000102g0450	0.207742
interacts with	Nitab4.5_0000627g0060 (interacts with) Nitab4.5_0000540g0010	0.20787
interacts with	Nitab4.5_0000627g0060 (interacts with) Nitab4.5_0000760g0040	0.20788
interacts with	Nitab4.5_0000627g0060 (interacts with) Nitab4.5_0000082g0410	0.20791
interacts with	Nitab4.5_0000627g0060 (interacts with) Nitab4.5_0000119g0150	0.207918
interacts with	Nitab4.5_0000627g0060 (interacts with) Nitab4.5_0000396g0240	0.207981
interacts with	Nitab4.5_0000627g0060 (interacts with) Nitab4.5_0000088g0110	0.208008
interacts with	Nitab4.5_0000627g0060 (interacts with) Nitab4.5_0000136g0460	0.208116
interacts with	Nitab4.5_0000627g0060 (interacts with) Nitab4.5_0001988g0070	0.208373
interacts with	Nitab4.5_0000627g0060 (interacts with) Nitab4.5_0003603g0060	0.208406
interacts with	Nitab4.5_0000627g0060 (interacts with) Nitab4.5_0001712g0010	0.208439
interacts with	Nitab4.5_0000627g0060 (interacts with) Nitab4.5_0001847g0020	0.208493
interacts with	Nitab4.5_0000627g0060 (interacts with) Nitab4.5_0007189g0080	0.208501
interacts with	Nitab4.5_0000627g0060 (interacts with) Nitab4.5_0003744g0010	0.208551
interacts with	Nitab4.5_0000627g0060 (interacts with) Nitab4.5_0003030g0040	0.208606
interacts with	Nitab4.5_0000627g0060 (interacts with) Nitab4.5_0000222g0170	0.208626
interacts with	Nitab4.5_0000627g0060 (interacts with) Nitab4.5_0000659g0120	0.208696
interacts with	Nitab4.5_0000627g0060 (interacts with) Nitab4.5_0001225g0250	0.208776
interacts with	Nitab4.5_0000627g0060 (interacts with) Nitab4.5_0004783g0030	0.208804
interacts with	Nitab4.5_0000627g0060 (interacts with) Nitab4.5_0000062g0520	0.208811
interacts with	Nitab4.5_0000627g0060 (interacts with) Nitab4.5_0002739g0020	0.208835
interacts with	Nitab4.5_0000627g0060 (interacts with) Nitab4.5_0001119g0070	0.208871
interacts with	Nitab4.5_0000627g0060 (interacts with) Nitab4.5_0001925g0060	0.208961
interacts with	Nitab4.5_0000627g0060 (interacts with) Nitab4.5_0001925g0100	0.208963
interacts with	Nitab4.5_0000627g0060 (interacts with) Nitab4.5_0000723g0200	0.208968
interacts with	Nitab4.5_0000627g0060 (interacts with) Nitab4.5_0000568g0030	0.209002
interacts with	Nitab4.5_0000627g0060 (interacts with) Nitab4.5_0000933g0040	0.209047
interacts with	Nitab4.5_0000627g0060 (interacts with) Nitab4.5_0003540g0040	0.209191
interacts with	Nitab4.5_0000627g0060 (interacts with) Nitab4.5_0000798g0080	0.209286
interacts with	Nitab4.5_0000627g0060 (interacts with) Nitab4.5_0001192g0070	0.209286
interacts with	Nitab4.5_0000627g0060 (interacts with) Nitab4.5_0000024g0130	0.209292
interacts with	Nitab4.5_0000627g0060 (interacts with) Nitab4.5_0001454g0030	0.209362
interacts with	Nitab4.5_0000627g0060 (interacts with) Nitab4.5_0007812g0060	0.209509
interacts with	Nitab4.5_0000627g0060 (interacts with) Nitab4.5_0002295g0060	0.209521
interacts with	Nitab4.5_0000627g0060 (interacts with) Nitab4.5_0000103g0150	0.209533
interacts with	Nitab4.5_0000627g0060 (interacts with) Nitab4.5_0000368g0140	0.209632
interacts with	Nitab4.5_0000627g0060 (interacts with) Nitab4.5_0001044g0040	0.209662
interacts with	Nitab4.5_0000627g0060 (interacts with) Nitab4.5_0000159g0190	0.209687
interacts with	Nitab4.5_0000627g0060 (interacts with) Nitab4.5_0003475g0040	0.20974
interacts with	Nitab4.5_0000627g0060 (interacts with) Nitab4.5_0001288g0250	0.209747
interacts with	Nitab4.5_0000627g0060 (interacts with) Nitab4.5_0007282g0040	0.2098
interacts with	Nitab4.5_0000627g0060 (interacts with) Nitab4.5_0000469g0200	0.209937
interacts with	Nitab4.5_0000627g0060 (interacts with) Nitab4.5_0001461g0140	0.210023
interacts with	Nitab4.5_0000627g0060 (interacts with) Nitab4.5_0000749g0010	0.210028
interacts with	Nitab4.5_0000627g0060 (interacts with) Nitab4.5_0001223g0050	0.210221
interacts with	Nitab4.5_0000627g0060 (interacts with) Nitab4.5_0000005g0440	0.210246
interacts with	Nitab4.5_0000627g0060 (interacts with) Nitab4.5_0002232g0030	0.210292
interacts with	Nitab4.5_0000627g0060 (interacts with) Nitab4.5_0000023g0380	0.210326
interacts with	Nitab4.5_0000627g0060 (interacts with) Nitab4.5_0001937g0010	0.210359
interacts with	Nitab4.5_0000627g0060 (interacts with) Nitab4.5_0000410g0150	0.210468
interacts with	Nitab4.5_0000627g0060 (interacts with) Nitab4.5_0001584g0090	0.210549
interacts with	Nitab4.5_0000627g0060 (interacts with) Nitab4.5_0001279g0030	0.210588
interacts with	Nitab4.5_0000627g0060 (interacts with) Nitab4.5_0000185g0030	0.210599
interacts with	Nitab4.5_0000627g0060 (interacts with) Nitab4.5_0000303g0300	0.210636
interacts with	Nitab4.5_0000627g0060 (interacts with) Nitab4.5_0002795g0010	0.210673
interacts with	Nitab4.5_0000627g0060 (interacts with) Nitab4.5_0004899g0020	0.210693
interacts with	Nitab4.5_0000627g0060 (interacts with) Nitab4.5_0000170g0250	0.21075
interacts with	Nitab4.5_0000627g0060 (interacts with) Nitab4.5_0002176g0020	0.210755
interacts with	Nitab4.5_0000627g0060 (interacts with) Nitab4.5_0001911g0080	0.210926
interacts with	Nitab4.5_0000627g0060 (interacts with) Nitab4.5_0003150g0010	0.211002
interacts with	Nitab4.5_0000627g0060 (interacts with) Nitab4.5_0004538g0020	0.211009
interacts with	Nitab4.5_0000627g0060 (interacts with) Nitab4.5_0000170g0020	0.211026
interacts with	Nitab4.5_0000627g0060 (interacts with) Nitab4.5_0002209g0170	0.211149
interacts with	Nitab4.5_0000627g0060 (interacts with) Nitab4.5_0000037g0220	0.211274
interacts with	Nitab4.5_0000627g0060 (interacts with) Nitab4.5_0000486g0110	0.211287
interacts with	Nitab4.5_0000627g0060 (interacts with) Nitab4.5_0000178g0270	0.211374
interacts with	Nitab4.5_0000627g0060 (interacts with) Nitab4.5_0005478g0020	0.21146
interacts with	Nitab4.5_0000627g0060 (interacts with) Nitab4.5_0000070g0190	0.211495
interacts with	Nitab4.5_0000627g0060 (interacts with) Nitab4.5_0000760g0020	0.211498
interacts with	Nitab4.5_0000627g0060 (interacts with) Nitab4.5_0002147g0020	0.211653
interacts with	Nitab4.5_0000627g0060 (interacts with) Nitab4.5_0001485g0030	0.211708
interacts with	Nitab4.5_0000627g0060 (interacts with) Nitab4.5_0001454g0010	0.211749
interacts with	Nitab4.5_0000627g0060 (interacts with) Nitab4.5_0004721g0060	0.211787
interacts with	Nitab4.5_0000627g0060 (interacts with) Nitab4.5_0001348g0100	0.211794
interacts with	Nitab4.5_0000627g0060 (interacts with) Nitab4.5_0001474g0030	0.211799
interacts with	Nitab4.5_0000627g0060 (interacts with) Nitab4.5_0001582g0040	0.211834
interacts with	Nitab4.5_0000627g0060 (interacts with) Nitab4.5_0000309g0200	0.211874
interacts with	Nitab4.5_0000627g0060 (interacts with) Nitab4.5_0000782g0200	0.211907
interacts with	Nitab4.5_0000627g0060 (interacts with) Nitab4.5_0003941g0050	0.21195
interacts with	Nitab4.5_0000627g0060 (interacts with) Nitab4.5_0000669g0210	0.212047
interacts with	Nitab4.5_0000627g0060 (interacts with) Nitab4.5_0001740g0110	0.212057
interacts with	Nitab4.5_0000627g0060 (interacts with) Nitab4.5_0000286g0010	0.212173
interacts with	Nitab4.5_0000627g0060 (interacts with) Nitab4.5_0000297g0310	0.212367
interacts with	Nitab4.5_0000627g0060 (interacts with) Nitab4.5_0000443g0100	0.212371
interacts with	Nitab4.5_0000627g0060 (interacts with) Nitab4.5_0004436g0030	0.212505
interacts with	Nitab4.5_0000627g0060 (interacts with) Nitab4.5_0002255g0050	0.212505
interacts with	Nitab4.5_0000627g0060 (interacts with) Nitab4.5_0000073g0060	0.212519
interacts with	Nitab4.5_0000627g0060 (interacts with) Nitab4.5_0000183g0010	0.212524
interacts with	Nitab4.5_0000627g0060 (interacts with) Nitab4.5_0006658g0010	0.212567
interacts with	Nitab4.5_0000627g0060 (interacts with) Nitab4.5_0001470g0070	0.212674
interacts with	Nitab4.5_0000627g0060 (interacts with) Nitab4.5_0004732g0020	0.212676
interacts with	Nitab4.5_0000627g0060 (interacts with) Nitab4.5_0005250g0030	0.212698
interacts with	Nitab4.5_0000627g0060 (interacts with) Nitab4.5_0000272g0170	0.212817
interacts with	Nitab4.5_0000627g0060 (interacts with) Nitab4.5_0000603g0060	0.212889
interacts with	Nitab4.5_0000627g0060 (interacts with) Nitab4.5_0005428g0020	0.212993
interacts with	Nitab4.5_0000627g0060 (interacts with) Nitab4.5_0002359g0020	0.21301
interacts with	Nitab4.5_0000627g0060 (interacts with) Nitab4.5_0000129g0260	0.213081
interacts with	Nitab4.5_0000627g0060 (interacts with) Nitab4.5_0000804g0040	0.213122
interacts with	Nitab4.5_0000627g0060 (interacts with) Nitab4.5_0000508g0190	0.213164
interacts with	Nitab4.5_0000627g0060 (interacts with) Nitab4.5_0000267g0110	0.213247
interacts with	Nitab4.5_0000627g0060 (interacts with) Nitab4.5_0001317g0050	0.213249
interacts with	Nitab4.5_0000627g0060 (interacts with) Nitab4.5_0001200g0080	0.213323
interacts with	Nitab4.5_0000627g0060 (interacts with) Nitab4.5_0001978g0030	0.213434
interacts with	Nitab4.5_0000627g0060 (interacts with) Nitab4.5_0000231g0350	0.213514
interacts with	Nitab4.5_0000627g0060 (interacts with) Nitab4.5_0004096g0030	0.213601
interacts with	Nitab4.5_0000627g0060 (interacts with) Nitab4.5_0005643g0010	0.213724
interacts with	Nitab4.5_0000627g0060 (interacts with) Nitab4.5_0000633g0120	0.213734
interacts with	Nitab4.5_0000627g0060 (interacts with) Nitab4.5_0001645g0050	0.213787
interacts with	Nitab4.5_0000627g0060 (interacts with) Nitab4.5_0000082g0170	0.213815
interacts with	Nitab4.5_0000627g0060 (interacts with) Nitab4.5_0000243g0040	0.213882
interacts with	Nitab4.5_0000627g0060 (interacts with) Nitab4.5_0002234g0020	0.213883
interacts with	Nitab4.5_0000627g0060 (interacts with) Nitab4.5_0000859g0360	0.213886
interacts with	Nitab4.5_0000627g0060 (interacts with) Nitab4.5_0001871g0080	0.213987
interacts with	Nitab4.5_0000627g0060 (interacts with) Nitab4.5_0006816g0020	0.213992
interacts with	Nitab4.5_0000627g0060 (interacts with) Nitab4.5_0000622g0140	0.214038
interacts with	Nitab4.5_0000627g0060 (interacts with) Nitab4.5_0001382g0020	0.21408
interacts with	Nitab4.5_0000627g0060 (interacts with) Nitab4.5_0000108g0460	0.214175
interacts with	Nitab4.5_0000627g0060 (interacts with) Nitab4.5_0000848g0080	0.214178
interacts with	Nitab4.5_0000627g0060 (interacts with) Nitab4.5_0001049g0180	0.214229
interacts with	Nitab4.5_0000627g0060 (interacts with) Nitab4.5_0003173g0050	0.21432
interacts with	Nitab4.5_0000627g0060 (interacts with) Nitab4.5_0000018g0150	0.214417
interacts with	Nitab4.5_0000627g0060 (interacts with) Nitab4.5_0000764g0020	0.214565
interacts with	Nitab4.5_0000627g0060 (interacts with) Nitab4.5_0000567g0070	0.214714
interacts with	Nitab4.5_0000627g0060 (interacts with) Nitab4.5_0001152g0890	0.21478
interacts with	Nitab4.5_0000627g0060 (interacts with) Nitab4.5_0001706g0010	0.214783
interacts with	Nitab4.5_0000627g0060 (interacts with) Nitab4.5_0005516g0010	0.214969
interacts with	Nitab4.5_0000627g0060 (interacts with) Nitab4.5_0003914g0100	0.215094
interacts with	Nitab4.5_0000627g0060 (interacts with) Nitab4.5_0000016g0120	0.215113
interacts with	Nitab4.5_0000627g0060 (interacts with) Nitab4.5_0001109g0110	0.215123
interacts with	Nitab4.5_0000627g0060 (interacts with) Nitab4.5_0004176g0020	0.215164
interacts with	Nitab4.5_0000627g0060 (interacts with) Nitab4.5_0002152g0050	0.215167
interacts with	Nitab4.5_0000627g0060 (interacts with) Nitab4.5_0002577g0030	0.215176
interacts with	Nitab4.5_0000627g0060 (interacts with) Nitab4.5_0001968g0130	0.215198
interacts with	Nitab4.5_0000627g0060 (interacts with) Nitab4.5_0000221g0020	0.215214
interacts with	Nitab4.5_0000627g0060 (interacts with) Nitab4.5_0003796g0010	0.215282
interacts with	Nitab4.5_0000627g0060 (interacts with) Nitab4.5_0000630g0120	0.215522
interacts with	Nitab4.5_0000627g0060 (interacts with) Nitab4.5_0000571g0130	0.215557
interacts with	Nitab4.5_0000627g0060 (interacts with) Nitab4.5_0000058g0090	0.215589
interacts with	Nitab4.5_0000627g0060 (interacts with) Nitab4.5_0001915g0140	0.215676
interacts with	Nitab4.5_0000627g0060 (interacts with) Nitab4.5_0001320g0010	0.215741
interacts with	Nitab4.5_0000627g0060 (interacts with) Nitab4.5_0001200g0160	0.215766
interacts with	Nitab4.5_0000627g0060 (interacts with) Nitab4.5_0001056g0020	0.215778
interacts with	Nitab4.5_0000627g0060 (interacts with) Nitab4.5_0000308g0070	0.21592
interacts with	Nitab4.5_0000627g0060 (interacts with) Nitab4.5_0000134g0080	0.216011
interacts with	Nitab4.5_0000627g0060 (interacts with) Nitab4.5_0000412g0050	0.216053
interacts with	Nitab4.5_0000627g0060 (interacts with) Nitab4.5_0000305g0340	0.216207
interacts with	Nitab4.5_0000627g0060 (interacts with) Nitab4.5_0000712g0030	0.216221
interacts with	Nitab4.5_0000627g0060 (interacts with) Nitab4.5_0000148g0020	0.216349
interacts with	Nitab4.5_0000627g0060 (interacts with) Nitab4.5_0002762g0010	0.216382
interacts with	Nitab4.5_0000627g0060 (interacts with) Nitab4.5_0007792g0040	0.216546
interacts with	Nitab4.5_0000627g0060 (interacts with) Nitab4.5_0000428g0130	0.216603
interacts with	Nitab4.5_0000627g0060 (interacts with) Nitab4.5_0000233g0290	0.216702
interacts with	Nitab4.5_0000627g0060 (interacts with) Nitab4.5_0000199g0050	0.216749
interacts with	Nitab4.5_0000627g0060 (interacts with) Nitab4.5_0004731g0040	0.216938
interacts with	Nitab4.5_0000627g0060 (interacts with) Nitab4.5_0002046g0040	0.217018
interacts with	Nitab4.5_0000627g0060 (interacts with) Nitab4.5_0001560g0010	0.217072
interacts with	Nitab4.5_0000627g0060 (interacts with) Nitab4.5_0000020g0030	0.217116
interacts with	Nitab4.5_0000627g0060 (interacts with) Nitab4.5_0000717g0040	0.217135
interacts with	Nitab4.5_0000627g0060 (interacts with) Nitab4.5_0002293g0040	0.217337
interacts with	Nitab4.5_0000627g0060 (interacts with) Nitab4.5_0002936g0010	0.217363
interacts with	Nitab4.5_0000627g0060 (interacts with) Nitab4.5_0003710g0050	0.217719
interacts with	Nitab4.5_0000627g0060 (interacts with) Nitab4.5_0000082g0210	0.217799
interacts with	Nitab4.5_0000627g0060 (interacts with) Nitab4.5_0000968g0050	0.217993
interacts with	Nitab4.5_0000627g0060 (interacts with) Nitab4.5_0001338g0100	0.218037
interacts with	Nitab4.5_0000627g0060 (interacts with) Nitab4.5_0003796g0080	0.218314
interacts with	Nitab4.5_0000627g0060 (interacts with) Nitab4.5_0003961g0020	0.218381
interacts with	Nitab4.5_0000627g0060 (interacts with) Nitab4.5_0001026g0060	0.218452
interacts with	Nitab4.5_0000627g0060 (interacts with) Nitab4.5_0000946g0010	0.218472
interacts with	Nitab4.5_0000627g0060 (interacts with) Nitab4.5_0000007g0130	0.218475
interacts with	Nitab4.5_0000627g0060 (interacts with) Nitab4.5_0000875g0110	0.218535
interacts with	Nitab4.5_0000627g0060 (interacts with) Nitab4.5_0001439g0080	0.218546
interacts with	Nitab4.5_0000627g0060 (interacts with) Nitab4.5_0000659g0110	0.218561
interacts with	Nitab4.5_0000627g0060 (interacts with) Nitab4.5_0001477g0180	0.218562
interacts with	Nitab4.5_0000627g0060 (interacts with) Nitab4.5_0001936g0030	0.218592
interacts with	Nitab4.5_0000627g0060 (interacts with) Nitab4.5_0000495g0070	0.218621
interacts with	Nitab4.5_0000627g0060 (interacts with) Nitab4.5_0001101g0140	0.218785
interacts with	Nitab4.5_0000627g0060 (interacts with) Nitab4.5_0003890g0020	0.218844
interacts with	Nitab4.5_0000627g0060 (interacts with) Nitab4.5_0003858g0060	0.218863
interacts with	Nitab4.5_0000627g0060 (interacts with) Nitab4.5_0000571g0110	0.218869
interacts with	Nitab4.5_0000627g0060 (interacts with) Nitab4.5_0002155g0090	0.218908
interacts with	Nitab4.5_0000627g0060 (interacts with) Nitab4.5_0004254g0040	0.218953
interacts with	Nitab4.5_0000627g0060 (interacts with) Nitab4.5_0002905g0040	0.219064
interacts with	Nitab4.5_0000627g0060 (interacts with) Nitab4.5_0000051g0360	0.219076
interacts with	Nitab4.5_0000627g0060 (interacts with) Nitab4.5_0000073g0320	0.219183
interacts with	Nitab4.5_0000627g0060 (interacts with) Nitab4.5_0000037g0350	0.21933
interacts with	Nitab4.5_0000627g0060 (interacts with) Nitab4.5_0006134g0090	0.219448
interacts with	Nitab4.5_0000627g0060 (interacts with) Nitab4.5_0000140g0140	0.219451
interacts with	Nitab4.5_0000627g0060 (interacts with) Nitab4.5_0001840g0070	0.219452
interacts with	Nitab4.5_0000627g0060 (interacts with) Nitab4.5_0000209g0170	0.219464
interacts with	Nitab4.5_0000627g0060 (interacts with) Nitab4.5_0000628g0150	0.219511
interacts with	Nitab4.5_0000627g0060 (interacts with) Nitab4.5_0000100g0040	0.219557
interacts with	Nitab4.5_0000627g0060 (interacts with) Nitab4.5_0001175g0030	0.219565
interacts with	Nitab4.5_0000627g0060 (interacts with) Nitab4.5_0003714g0100	0.219592
interacts with	Nitab4.5_0000627g0060 (interacts with) Nitab4.5_0000439g0040	0.219681
interacts with	Nitab4.5_0000627g0060 (interacts with) Nitab4.5_0000625g0080	0.21974
interacts with	Nitab4.5_0000627g0060 (interacts with) Nitab4.5_0000401g0020	0.219741
interacts with	Nitab4.5_0000627g0060 (interacts with) Nitab4.5_0001244g0160	0.219781
interacts with	Nitab4.5_0000627g0060 (interacts with) Nitab4.5_0000116g0410	0.219871
interacts with	Nitab4.5_0000627g0060 (interacts with) Nitab4.5_0000007g0180	0.220067
interacts with	Nitab4.5_0000627g0060 (interacts with) Nitab4.5_0001641g0040	0.220112
interacts with	Nitab4.5_0000627g0060 (interacts with) Nitab4.5_0004464g0010	0.220127
interacts with	Nitab4.5_0000627g0060 (interacts with) Nitab4.5_0000030g0210	0.220142
interacts with	Nitab4.5_0000627g0060 (interacts with) Nitab4.5_0000668g0120	0.220175
interacts with	Nitab4.5_0000627g0060 (interacts with) Nitab4.5_0000068g0040	0.220241
interacts with	Nitab4.5_0000627g0060 (interacts with) Nitab4.5_0000024g0160	0.220363
interacts with	Nitab4.5_0000627g0060 (interacts with) Nitab4.5_0000965g0010	0.220378
interacts with	Nitab4.5_0000627g0060 (interacts with) Nitab4.5_0000007g0010	0.220486
interacts with	Nitab4.5_0000627g0060 (interacts with) Nitab4.5_0002009g0040	0.220768
interacts with	Nitab4.5_0000627g0060 (interacts with) Nitab4.5_0000543g0120	0.220778
interacts with	Nitab4.5_0000627g0060 (interacts with) Nitab4.5_0001246g0050	0.220793
interacts with	Nitab4.5_0000627g0060 (interacts with) Nitab4.5_0004439g0040	0.220812
interacts with	Nitab4.5_0000627g0060 (interacts with) Nitab4.5_0002548g0020	0.220848
interacts with	Nitab4.5_0000627g0060 (interacts with) Nitab4.5_0000705g0030	0.220859
interacts with	Nitab4.5_0000627g0060 (interacts with) Nitab4.5_0003853g0020	0.220955
interacts with	Nitab4.5_0000627g0060 (interacts with) Nitab4.5_0001600g0100	0.220993
interacts with	Nitab4.5_0000627g0060 (interacts with) Nitab4.5_0002470g0040	0.221012
interacts with	Nitab4.5_0000627g0060 (interacts with) Nitab4.5_0003910g0010	0.22109
interacts with	Nitab4.5_0000627g0060 (interacts with) Nitab4.5_0000477g0020	0.221096
interacts with	Nitab4.5_0000627g0060 (interacts with) Nitab4.5_0002630g0010	0.2211
interacts with	Nitab4.5_0000627g0060 (interacts with) Nitab4.5_0000350g0170	0.221106
interacts with	Nitab4.5_0000627g0060 (interacts with) Nitab4.5_0001998g0040	0.221555
interacts with	Nitab4.5_0000627g0060 (interacts with) Nitab4.5_0001693g0100	0.221584
interacts with	Nitab4.5_0000627g0060 (interacts with) Nitab4.5_0000703g0090	0.221662
interacts with	Nitab4.5_0000627g0060 (interacts with) Nitab4.5_0000999g0130	0.221703
interacts with	Nitab4.5_0000627g0060 (interacts with) Nitab4.5_0001461g0070	0.221933
interacts with	Nitab4.5_0000627g0060 (interacts with) Nitab4.5_0002908g0110	0.221959
interacts with	Nitab4.5_0000627g0060 (interacts with) Nitab4.5_0000018g0090	0.221992
interacts with	Nitab4.5_0000627g0060 (interacts with) Nitab4.5_0000564g0190	0.222023
interacts with	Nitab4.5_0000627g0060 (interacts with) Nitab4.5_0000920g0140	0.222139
interacts with	Nitab4.5_0000627g0060 (interacts with) Nitab4.5_0002161g0030	0.222183
interacts with	Nitab4.5_0000627g0060 (interacts with) Nitab4.5_0000181g0090	0.222191
interacts with	Nitab4.5_0000627g0060 (interacts with) Nitab4.5_0000007g0300	0.222305
interacts with	Nitab4.5_0000627g0060 (interacts with) Nitab4.5_0002661g0090	0.222361
interacts with	Nitab4.5_0000627g0060 (interacts with) Nitab4.5_0004234g0010	0.222393
interacts with	Nitab4.5_0000627g0060 (interacts with) Nitab4.5_0003952g0050	0.222454
interacts with	Nitab4.5_0000627g0060 (interacts with) Nitab4.5_0003413g0040	0.222479
interacts with	Nitab4.5_0000627g0060 (interacts with) Nitab4.5_0002977g0060	0.222527
interacts with	Nitab4.5_0000627g0060 (interacts with) Nitab4.5_0000178g0150	0.222626
interacts with	Nitab4.5_0000627g0060 (interacts with) Nitab4.5_0000605g0080	0.222701
interacts with	Nitab4.5_0000627g0060 (interacts with) Nitab4.5_0000119g0360	0.222818
interacts with	Nitab4.5_0000627g0060 (interacts with) Nitab4.5_0003415g0060	0.222824
interacts with	Nitab4.5_0000627g0060 (interacts with) Nitab4.5_0000024g0150	0.222844
interacts with	Nitab4.5_0000627g0060 (interacts with) Nitab4.5_0002612g0100	0.222892
interacts with	Nitab4.5_0000627g0060 (interacts with) Nitab4.5_0000841g0020	0.223021
interacts with	Nitab4.5_0000627g0060 (interacts with) Nitab4.5_0000359g0230	0.223027
interacts with	Nitab4.5_0000627g0060 (interacts with) Nitab4.5_0001120g0010	0.223068
interacts with	Nitab4.5_0000627g0060 (interacts with) Nitab4.5_0001936g0010	0.22308
interacts with	Nitab4.5_0000627g0060 (interacts with) Nitab4.5_0001603g0060	0.223213
interacts with	Nitab4.5_0000627g0060 (interacts with) Nitab4.5_0000027g0190	0.223275
interacts with	Nitab4.5_0000627g0060 (interacts with) Nitab4.5_0000911g0010	0.223309
interacts with	Nitab4.5_0000627g0060 (interacts with) Nitab4.5_0000383g0180	0.223418
interacts with	Nitab4.5_0000627g0060 (interacts with) Nitab4.5_0000866g0010	0.223462
interacts with	Nitab4.5_0000627g0060 (interacts with) Nitab4.5_0000006g0050	0.22359
interacts with	Nitab4.5_0000627g0060 (interacts with) Nitab4.5_0001159g0030	0.223729
interacts with	Nitab4.5_0000627g0060 (interacts with) Nitab4.5_0000001g0020	0.223751
interacts with	Nitab4.5_0000627g0060 (interacts with) Nitab4.5_0001251g0030	0.223778
interacts with	Nitab4.5_0000627g0060 (interacts with) Nitab4.5_0005160g0010	0.22378
interacts with	Nitab4.5_0000627g0060 (interacts with) Nitab4.5_0000069g0370	0.2239
interacts with	Nitab4.5_0000627g0060 (interacts with) Nitab4.5_0000733g0090	0.224012
interacts with	Nitab4.5_0000627g0060 (interacts with) Nitab4.5_0003063g0070	0.224096
interacts with	Nitab4.5_0000627g0060 (interacts with) Nitab4.5_0001840g0010	0.224104
interacts with	Nitab4.5_0000627g0060 (interacts with) Nitab4.5_0000174g0030	0.224229
interacts with	Nitab4.5_0000627g0060 (interacts with) Nitab4.5_0000315g0030	0.224234
interacts with	Nitab4.5_0000627g0060 (interacts with) Nitab4.5_0002811g0050	0.224296
interacts with	Nitab4.5_0000627g0060 (interacts with) Nitab4.5_0002152g0090	0.224421
interacts with	Nitab4.5_0000627g0060 (interacts with) Nitab4.5_0001797g0070	0.224461
interacts with	Nitab4.5_0000627g0060 (interacts with) Nitab4.5_0000202g0440	0.224627
interacts with	Nitab4.5_0000627g0060 (interacts with) Nitab4.5_0000288g0130	0.224649
interacts with	Nitab4.5_0000627g0060 (interacts with) Nitab4.5_0000036g0310	0.224657
interacts with	Nitab4.5_0000627g0060 (interacts with) Nitab4.5_0000037g0330	0.22467
interacts with	Nitab4.5_0000627g0060 (interacts with) Nitab4.5_0000297g0050	0.22468
interacts with	Nitab4.5_0000627g0060 (interacts with) Nitab4.5_0000970g0040	0.224745
interacts with	Nitab4.5_0000627g0060 (interacts with) Nitab4.5_0002350g0090	0.224791
interacts with	Nitab4.5_0000627g0060 (interacts with) Nitab4.5_0002569g0040	0.224857
interacts with	Nitab4.5_0000627g0060 (interacts with) Nitab4.5_0004525g0070	0.224861
interacts with	Nitab4.5_0000627g0060 (interacts with) Nitab4.5_0003688g0020	0.224927
interacts with	Nitab4.5_0000627g0060 (interacts with) Nitab4.5_0000046g0170	0.224956
interacts with	Nitab4.5_0000627g0060 (interacts with) Nitab4.5_0000008g0190	0.225023
interacts with	Nitab4.5_0000627g0060 (interacts with) Nitab4.5_0000026g0010	0.225067
interacts with	Nitab4.5_0000627g0060 (interacts with) Nitab4.5_0001919g0180	0.225187
interacts with	Nitab4.5_0000627g0060 (interacts with) Nitab4.5_0001647g0070	0.225437
interacts with	Nitab4.5_0000627g0060 (interacts with) Nitab4.5_0003773g0020	0.225574
interacts with	Nitab4.5_0000627g0060 (interacts with) Nitab4.5_0000103g0440	0.225628
interacts with	Nitab4.5_0000627g0060 (interacts with) Nitab4.5_0002531g0130	0.225652
interacts with	Nitab4.5_0000627g0060 (interacts with) Nitab4.5_0002700g0040	0.225707
interacts with	Nitab4.5_0000627g0060 (interacts with) Nitab4.5_0003914g0020	0.225726
interacts with	Nitab4.5_0000627g0060 (interacts with) Nitab4.5_0000278g0020	0.225737
interacts with	Nitab4.5_0000627g0060 (interacts with) Nitab4.5_0002328g0010	0.225783
interacts with	Nitab4.5_0000627g0060 (interacts with) Nitab4.5_0000749g0170	0.22588
interacts with	Nitab4.5_0000627g0060 (interacts with) Nitab4.5_0000402g0040	0.225885
interacts with	Nitab4.5_0000627g0060 (interacts with) Nitab4.5_0001461g0130	0.22596
interacts with	Nitab4.5_0000627g0060 (interacts with) Nitab4.5_0001485g0090	0.226022
interacts with	Nitab4.5_0000627g0060 (interacts with) Nitab4.5_0000043g0210	0.226134
interacts with	Nitab4.5_0000627g0060 (interacts with) Nitab4.5_0004841g0030	0.226282
interacts with	Nitab4.5_0000627g0060 (interacts with) Nitab4.5_0000235g0110	0.226323
interacts with	Nitab4.5_0000627g0060 (interacts with) Nitab4.5_0000341g0050	0.226409
interacts with	Nitab4.5_0000627g0060 (interacts with) Nitab4.5_0000326g0330	0.226517
interacts with	Nitab4.5_0000627g0060 (interacts with) Nitab4.5_0003557g0010	0.22654
interacts with	Nitab4.5_0000627g0060 (interacts with) Nitab4.5_0003465g0060	0.226544
interacts with	Nitab4.5_0000627g0060 (interacts with) Nitab4.5_0001287g0010	0.22664
interacts with	Nitab4.5_0000627g0060 (interacts with) Nitab4.5_0000078g0090	0.226696
interacts with	Nitab4.5_0000627g0060 (interacts with) Nitab4.5_0000856g0020	0.226731
interacts with	Nitab4.5_0000627g0060 (interacts with) Nitab4.5_0001456g0210	0.226839
interacts with	Nitab4.5_0000627g0060 (interacts with) Nitab4.5_0000194g0070	0.226879
interacts with	Nitab4.5_0000627g0060 (interacts with) Nitab4.5_0002904g0040	0.226939
interacts with	Nitab4.5_0000627g0060 (interacts with) Nitab4.5_0000008g0240	0.22696
interacts with	Nitab4.5_0000627g0060 (interacts with) Nitab4.5_0000143g0120	0.226962
interacts with	Nitab4.5_0000627g0060 (interacts with) Nitab4.5_0006354g0020	0.22704
interacts with	Nitab4.5_0000627g0060 (interacts with) Nitab4.5_0001558g0060	0.227155
interacts with	Nitab4.5_0000627g0060 (interacts with) Nitab4.5_0000255g0150	0.227164
interacts with	Nitab4.5_0000627g0060 (interacts with) Nitab4.5_0000669g0010	0.227278
interacts with	Nitab4.5_0000627g0060 (interacts with) Nitab4.5_0002152g0040	0.227313
interacts with	Nitab4.5_0000627g0060 (interacts with) Nitab4.5_0003160g0070	0.22736
interacts with	Nitab4.5_0000627g0060 (interacts with) Nitab4.5_0001840g0040	0.227483
interacts with	Nitab4.5_0000627g0060 (interacts with) Nitab4.5_0000174g0100	0.227513
interacts with	Nitab4.5_0000627g0060 (interacts with) Nitab4.5_0002656g0110	0.227577
interacts with	Nitab4.5_0000627g0060 (interacts with) Nitab4.5_0000477g0010	0.227683
interacts with	Nitab4.5_0000627g0060 (interacts with) Nitab4.5_0000016g0500	0.227685
interacts with	Nitab4.5_0000627g0060 (interacts with) Nitab4.5_0006089g0070	0.227686
interacts with	Nitab4.5_0000627g0060 (interacts with) Nitab4.5_0000143g0240	0.22775
interacts with	Nitab4.5_0000627g0060 (interacts with) Nitab4.5_0000055g0330	0.227753
interacts with	Nitab4.5_0000627g0060 (interacts with) Nitab4.5_0003949g0020	0.227782
interacts with	Nitab4.5_0000627g0060 (interacts with) Nitab4.5_0001275g0010	0.227844
interacts with	Nitab4.5_0000627g0060 (interacts with) Nitab4.5_0000976g0130	0.227988
interacts with	Nitab4.5_0000627g0060 (interacts with) Nitab4.5_0000248g0030	0.228099
interacts with	Nitab4.5_0000627g0060 (interacts with) Nitab4.5_0000866g0160	0.228149
interacts with	Nitab4.5_0000627g0060 (interacts with) Nitab4.5_0000678g0100	0.228309
interacts with	Nitab4.5_0000627g0060 (interacts with) Nitab4.5_0002783g0040	0.228367
interacts with	Nitab4.5_0000627g0060 (interacts with) Nitab4.5_0000236g0010	0.228383
interacts with	Nitab4.5_0000627g0060 (interacts with) Nitab4.5_0000161g0160	0.228437
interacts with	Nitab4.5_0000627g0060 (interacts with) Nitab4.5_0002005g0010	0.228473
interacts with	Nitab4.5_0000627g0060 (interacts with) Nitab4.5_0001170g0070	0.228565
interacts with	Nitab4.5_0000627g0060 (interacts with) Nitab4.5_0000745g0150	0.228623
interacts with	Nitab4.5_0000627g0060 (interacts with) Nitab4.5_0002815g0150	0.228673
interacts with	Nitab4.5_0000627g0060 (interacts with) Nitab4.5_0000553g0110	0.228724
interacts with	Nitab4.5_0000627g0060 (interacts with) Nitab4.5_0001252g0030	0.228762
interacts with	Nitab4.5_0000627g0060 (interacts with) Nitab4.5_0001102g0040	0.228791
interacts with	Nitab4.5_0000627g0060 (interacts with) Nitab4.5_0001049g0140	0.228875
interacts with	Nitab4.5_0000627g0060 (interacts with) Nitab4.5_0000721g0260	0.228956
interacts with	Nitab4.5_0000627g0060 (interacts with) Nitab4.5_0000380g0210	0.229001
interacts with	Nitab4.5_0000627g0060 (interacts with) Nitab4.5_0000783g0230	0.229088
interacts with	Nitab4.5_0000627g0060 (interacts with) Nitab4.5_0004376g0090	0.229163
interacts with	Nitab4.5_0000627g0060 (interacts with) Nitab4.5_0002826g0090	0.229281
interacts with	Nitab4.5_0000627g0060 (interacts with) Nitab4.5_0000022g0330	0.229635
interacts with	Nitab4.5_0000627g0060 (interacts with) Nitab4.5_0003746g0010	0.229687
interacts with	Nitab4.5_0000627g0060 (interacts with) Nitab4.5_0000785g0170	0.229779
interacts with	Nitab4.5_0000627g0060 (interacts with) Nitab4.5_0000292g0030	0.229835
interacts with	Nitab4.5_0000627g0060 (interacts with) Nitab4.5_0002056g0070	0.229952
interacts with	Nitab4.5_0000627g0060 (interacts with) Nitab4.5_0001575g0050	0.230057
interacts with	Nitab4.5_0000627g0060 (interacts with) Nitab4.5_0000571g0010	0.230218
interacts with	Nitab4.5_0000627g0060 (interacts with) Nitab4.5_0001094g0010	0.230292
interacts with	Nitab4.5_0000627g0060 (interacts with) Nitab4.5_0001252g0010	0.230611
interacts with	Nitab4.5_0000627g0060 (interacts with) Nitab4.5_0003668g0040	0.230633
interacts with	Nitab4.5_0000627g0060 (interacts with) Nitab4.5_0004233g0040	0.23067
interacts with	Nitab4.5_0000627g0060 (interacts with) Nitab4.5_0000941g0090	0.230749
interacts with	Nitab4.5_0000627g0060 (interacts with) Nitab4.5_0002101g0060	0.230781
interacts with	Nitab4.5_0000627g0060 (interacts with) Nitab4.5_0000129g0280	0.230974
interacts with	Nitab4.5_0000627g0060 (interacts with) Nitab4.5_0002995g0030	0.231183
interacts with	Nitab4.5_0000627g0060 (interacts with) Nitab4.5_0001271g0010	0.231239
interacts with	Nitab4.5_0000627g0060 (interacts with) Nitab4.5_0001651g0150	0.231261
interacts with	Nitab4.5_0000627g0060 (interacts with) Nitab4.5_0002356g0030	0.231324
interacts with	Nitab4.5_0000627g0060 (interacts with) Nitab4.5_0001360g0120	0.23153
interacts with	Nitab4.5_0000627g0060 (interacts with) Nitab4.5_0000036g0180	0.23168
interacts with	Nitab4.5_0000627g0060 (interacts with) Nitab4.5_0000220g0160	0.231734
interacts with	Nitab4.5_0000627g0060 (interacts with) Nitab4.5_0002315g0060	0.231764
interacts with	Nitab4.5_0000627g0060 (interacts with) Nitab4.5_0003374g0040	0.231805
interacts with	Nitab4.5_0000627g0060 (interacts with) Nitab4.5_0003894g0030	0.231934
interacts with	Nitab4.5_0000627g0060 (interacts with) Nitab4.5_0002295g0010	0.232023
interacts with	Nitab4.5_0000627g0060 (interacts with) Nitab4.5_0000381g0250	0.232056
interacts with	Nitab4.5_0000627g0060 (interacts with) Nitab4.5_0000982g0030	0.23217
interacts with	Nitab4.5_0000627g0060 (interacts with) Nitab4.5_0000068g0480	0.232201
interacts with	Nitab4.5_0000627g0060 (interacts with) Nitab4.5_0001497g0030	0.232348
interacts with	Nitab4.5_0000627g0060 (interacts with) Nitab4.5_0000050g0270	0.232467
interacts with	Nitab4.5_0000627g0060 (interacts with) Nitab4.5_0001105g0130	0.232527
interacts with	Nitab4.5_0000627g0060 (interacts with) Nitab4.5_0000098g0060	0.232546
interacts with	Nitab4.5_0000627g0060 (interacts with) Nitab4.5_0000378g0070	0.232555
interacts with	Nitab4.5_0000627g0060 (interacts with) Nitab4.5_0000037g0320	0.232665
interacts with	Nitab4.5_0000627g0060 (interacts with) Nitab4.5_0000939g0050	0.232676
interacts with	Nitab4.5_0000627g0060 (interacts with) Nitab4.5_0000989g0020	0.23272
interacts with	Nitab4.5_0000627g0060 (interacts with) Nitab4.5_0002107g0060	0.232807
interacts with	Nitab4.5_0000627g0060 (interacts with) Nitab4.5_0000391g0190	0.233015
interacts with	Nitab4.5_0000627g0060 (interacts with) Nitab4.5_0000965g0100	0.233187
interacts with	Nitab4.5_0000627g0060 (interacts with) Nitab4.5_0000268g0050	0.233242
interacts with	Nitab4.5_0000627g0060 (interacts with) Nitab4.5_0005699g0030	0.233322
interacts with	Nitab4.5_0000627g0060 (interacts with) Nitab4.5_0000187g0320	0.233469
interacts with	Nitab4.5_0000627g0060 (interacts with) Nitab4.5_0000305g0210	0.233574
interacts with	Nitab4.5_0000627g0060 (interacts with) Nitab4.5_0000628g0130	0.233605
interacts with	Nitab4.5_0000627g0060 (interacts with) Nitab4.5_0004794g0010	0.233626
interacts with	Nitab4.5_0000627g0060 (interacts with) Nitab4.5_0000295g0060	0.233782
interacts with	Nitab4.5_0000627g0060 (interacts with) Nitab4.5_0001200g0170	0.233855
interacts with	Nitab4.5_0000627g0060 (interacts with) Nitab4.5_0000486g0210	0.233971
interacts with	Nitab4.5_0000627g0060 (interacts with) Nitab4.5_0005183g0040	0.234072
interacts with	Nitab4.5_0000627g0060 (interacts with) Nitab4.5_0001401g0180	0.234149
interacts with	Nitab4.5_0000627g0060 (interacts with) Nitab4.5_0001748g0050	0.234228
interacts with	Nitab4.5_0000627g0060 (interacts with) Nitab4.5_0001331g0100	0.234297
interacts with	Nitab4.5_0000627g0060 (interacts with) Nitab4.5_0001439g0110	0.234431
interacts with	Nitab4.5_0000627g0060 (interacts with) Nitab4.5_0002315g0100	0.23445
interacts with	Nitab4.5_0000627g0060 (interacts with) Nitab4.5_0002944g0030	0.234556
interacts with	Nitab4.5_0000627g0060 (interacts with) Nitab4.5_0000299g0070	0.234567
interacts with	Nitab4.5_0000627g0060 (interacts with) Nitab4.5_0001898g0080	0.234579
interacts with	Nitab4.5_0000627g0060 (interacts with) Nitab4.5_0000165g0170	0.234593
interacts with	Nitab4.5_0000627g0060 (interacts with) Nitab4.5_0000375g0270	0.234602
interacts with	Nitab4.5_0000627g0060 (interacts with) Nitab4.5_0000227g0320	0.234739
interacts with	Nitab4.5_0000627g0060 (interacts with) Nitab4.5_0000316g0090	0.234796
interacts with	Nitab4.5_0000627g0060 (interacts with) Nitab4.5_0004932g0020	0.23489
interacts with	Nitab4.5_0000627g0060 (interacts with) Nitab4.5_0000726g0030	0.234909
interacts with	Nitab4.5_0000627g0060 (interacts with) Nitab4.5_0002315g0050	0.234928
interacts with	Nitab4.5_0000627g0060 (interacts with) Nitab4.5_0003953g0040	0.23501
interacts with	Nitab4.5_0000627g0060 (interacts with) Nitab4.5_0004979g0020	0.235033
interacts with	Nitab4.5_0000627g0060 (interacts with) Nitab4.5_0001119g0130	0.235077
interacts with	Nitab4.5_0000627g0060 (interacts with) Nitab4.5_0000784g0020	0.235128
interacts with	Nitab4.5_0000627g0060 (interacts with) Nitab4.5_0000541g0100	0.235184
interacts with	Nitab4.5_0000627g0060 (interacts with) Nitab4.5_0000902g0340	0.235243
interacts with	Nitab4.5_0000627g0060 (interacts with) Nitab4.5_0006145g0010	0.235256
interacts with	Nitab4.5_0000627g0060 (interacts with) Nitab4.5_0001441g0060	0.235283
interacts with	Nitab4.5_0000627g0060 (interacts with) Nitab4.5_0003151g0080	0.235284
interacts with	Nitab4.5_0000627g0060 (interacts with) Nitab4.5_0000143g0370	0.235336
interacts with	Nitab4.5_0000627g0060 (interacts with) Nitab4.5_0001891g0090	0.235337
interacts with	Nitab4.5_0000627g0060 (interacts with) Nitab4.5_0000308g0330	0.23552
interacts with	Nitab4.5_0000627g0060 (interacts with) Nitab4.5_0000101g0080	0.235614
interacts with	Nitab4.5_0000627g0060 (interacts with) Nitab4.5_0000517g0130	0.235725
interacts with	Nitab4.5_0000627g0060 (interacts with) Nitab4.5_0002941g0070	0.235732
interacts with	Nitab4.5_0000627g0060 (interacts with) Nitab4.5_0000142g0250	0.235804
interacts with	Nitab4.5_0000627g0060 (interacts with) Nitab4.5_0002739g0200	0.235848
interacts with	Nitab4.5_0000627g0060 (interacts with) Nitab4.5_0002548g0030	0.235871
interacts with	Nitab4.5_0000627g0060 (interacts with) Nitab4.5_0005883g0010	0.235915
interacts with	Nitab4.5_0000627g0060 (interacts with) Nitab4.5_0003511g0010	0.23592
interacts with	Nitab4.5_0000627g0060 (interacts with) Nitab4.5_0004599g0090	0.235942
interacts with	Nitab4.5_0000627g0060 (interacts with) Nitab4.5_0000013g0280	0.23616
interacts with	Nitab4.5_0000627g0060 (interacts with) Nitab4.5_0001313g0070	0.236295
interacts with	Nitab4.5_0000627g0060 (interacts with) Nitab4.5_0001788g0090	0.236361
interacts with	Nitab4.5_0000627g0060 (interacts with) Nitab4.5_0000041g0320	0.236401
interacts with	Nitab4.5_0000627g0060 (interacts with) Nitab4.5_0000363g0120	0.236421
interacts with	Nitab4.5_0000627g0060 (interacts with) Nitab4.5_0000309g0050	0.236432
interacts with	Nitab4.5_0000627g0060 (interacts with) Nitab4.5_0002067g0060	0.236444
interacts with	Nitab4.5_0000627g0060 (interacts with) Nitab4.5_0002197g0020	0.236547
interacts with	Nitab4.5_0000627g0060 (interacts with) Nitab4.5_0000572g0120	0.236642
interacts with	Nitab4.5_0000627g0060 (interacts with) Nitab4.5_0000272g0120	0.236646
interacts with	Nitab4.5_0000627g0060 (interacts with) Nitab4.5_0001170g0050	0.236691
interacts with	Nitab4.5_0000627g0060 (interacts with) Nitab4.5_0001256g0040	0.23671
interacts with	Nitab4.5_0000627g0060 (interacts with) Nitab4.5_0000030g0110	0.236818
interacts with	Nitab4.5_0000627g0060 (interacts with) Nitab4.5_0000303g0110	0.23685
interacts with	Nitab4.5_0000627g0060 (interacts with) Nitab4.5_0000467g0090	0.236879
interacts with	Nitab4.5_0000627g0060 (interacts with) Nitab4.5_0002824g0150	0.23689
interacts with	Nitab4.5_0000627g0060 (interacts with) Nitab4.5_0002372g0040	0.237097
interacts with	Nitab4.5_0000627g0060 (interacts with) Nitab4.5_0000363g0100	0.237252
interacts with	Nitab4.5_0000627g0060 (interacts with) Nitab4.5_0001107g0100	0.237417
interacts with	Nitab4.5_0000627g0060 (interacts with) Nitab4.5_0000363g0010	0.237483
interacts with	Nitab4.5_0000627g0060 (interacts with) Nitab4.5_0003025g0020	0.237485
interacts with	Nitab4.5_0000627g0060 (interacts with) Nitab4.5_0000092g0040	0.237648
interacts with	Nitab4.5_0000627g0060 (interacts with) Nitab4.5_0000192g0200	0.23767
interacts with	Nitab4.5_0000627g0060 (interacts with) Nitab4.5_0000136g0200	0.237868
interacts with	Nitab4.5_0000627g0060 (interacts with) Nitab4.5_0003328g0040	0.238063
interacts with	Nitab4.5_0000627g0060 (interacts with) Nitab4.5_0000131g0090	0.238072
interacts with	Nitab4.5_0000627g0060 (interacts with) Nitab4.5_0000172g0410	0.238107
interacts with	Nitab4.5_0000627g0060 (interacts with) Nitab4.5_0000485g0050	0.238278
interacts with	Nitab4.5_0000627g0060 (interacts with) Nitab4.5_0000036g0120	0.238302
interacts with	Nitab4.5_0000627g0060 (interacts with) Nitab4.5_0003799g0010	0.238376
interacts with	Nitab4.5_0000627g0060 (interacts with) Nitab4.5_0001438g0030	0.238395
interacts with	Nitab4.5_0000627g0060 (interacts with) Nitab4.5_0000443g0130	0.238486
interacts with	Nitab4.5_0000627g0060 (interacts with) Nitab4.5_0000828g0010	0.238585
interacts with	Nitab4.5_0000627g0060 (interacts with) Nitab4.5_0000063g0140	0.239067
interacts with	Nitab4.5_0000627g0060 (interacts with) Nitab4.5_0000435g0090	0.239096
interacts with	Nitab4.5_0000627g0060 (interacts with) Nitab4.5_0000980g0220	0.239135
interacts with	Nitab4.5_0000627g0060 (interacts with) Nitab4.5_0000483g0200	0.239138
interacts with	Nitab4.5_0000627g0060 (interacts with) Nitab4.5_0002827g0030	0.239193
interacts with	Nitab4.5_0000627g0060 (interacts with) Nitab4.5_0000111g0130	0.239399
interacts with	Nitab4.5_0000627g0060 (interacts with) Nitab4.5_0000036g0050	0.239662
interacts with	Nitab4.5_0000627g0060 (interacts with) Nitab4.5_0001118g0070	0.239668
interacts with	Nitab4.5_0000627g0060 (interacts with) Nitab4.5_0002315g0120	0.239766
interacts with	Nitab4.5_0000627g0060 (interacts with) Nitab4.5_0000223g0210	0.239853
interacts with	Nitab4.5_0000627g0060 (interacts with) Nitab4.5_0000055g0020	0.239957
interacts with	Nitab4.5_0000627g0060 (interacts with) Nitab4.5_0001342g0130	0.240079
interacts with	Nitab4.5_0000627g0060 (interacts with) Nitab4.5_0000058g0290	0.240212
interacts with	Nitab4.5_0000627g0060 (interacts with) Nitab4.5_0001088g0200	0.240257
interacts with	Nitab4.5_0000627g0060 (interacts with) Nitab4.5_0001231g0120	0.240298
interacts with	Nitab4.5_0000627g0060 (interacts with) Nitab4.5_0006356g0040	0.240327
interacts with	Nitab4.5_0000627g0060 (interacts with) Nitab4.5_0002055g0010	0.240374
interacts with	Nitab4.5_0000627g0060 (interacts with) Nitab4.5_0001693g0090	0.240522
interacts with	Nitab4.5_0000627g0060 (interacts with) Nitab4.5_0000070g0040	0.240562
interacts with	Nitab4.5_0000627g0060 (interacts with) Nitab4.5_0000527g0230	0.240583
interacts with	Nitab4.5_0000627g0060 (interacts with) Nitab4.5_0000172g1940	0.240596
interacts with	Nitab4.5_0000627g0060 (interacts with) Nitab4.5_0000455g0030	0.240633
[truncated: 2,339 more rows]

## Sheet: Table S8
Table S8. 13 Randomly selected DEGs for qRT-PCR assay.
name	tomato_desc	TAIR10_desc	TF_family	Module
Nitab4.5_0001083g0010	Ethylene-responsive transcription factor 4 IPR001471 Pathogenesis-related transcriptional factor and ERF, DNA-binding	CBF1, DREB1B, ATCBF1: C-repeat/DRE binding factor 1	NtCBF2	pink
Nitab4.5_0000143g0040	GRAS family transcription factor IPR005202 GRAS transcription factor	SCL13: SCARECROW-like 13	GRAS	pink
Nitab4.5_0000616g0070	COBRA-like protein IPR006918 Glycosyl-phosphatidyl inositol-anchored, plant	ATSEB1, COBL7, SEB1: COBRA-like protein-7 precursor		pink
Nitab4.5_0000092g0120	GRAS family transcription factor IPR005202 GRAS transcription factor	PAT1: GRAS family transcription factor	GRAS	pink
Nitab4.5_0002105g0060	Protein-methionine-s-oxide reductase	unknown protein similar to AT2G17705.1	C2H2	pink
Nitab4.5_0001393g0040	Ethylene responsive transcription factor 3a IPR001471 Pathogenesis-related transcriptional factor and ERF, DNA-binding	ERF3, ATERF3: ethylene responsive element binding factor 3	AP2-EREBP	pink
Nitab4.5_0001088g0190	Genomic DNA chromosome 5 P1 clone MQK4	unknown protein similar to AT5G16550.1		brown
Nitab4.5_0002055g0160	Tetraspanin family protein IPR018499 Tetraspanin	TOM2A: tobamovirus multiplication 2A		brown
Nitab4.5_0001740g0020	Sterol 3-beta-glucosyltransferase IPR004276 Glycosyl transferase, family 28	UDP-Glycosyltransferase superfamily protein		brown
Nitab4.5_0001840g0100	Coatomer alpha subunit-like protein IPR016391 Coatomer, alpha subunit	Coatomer, alpha subunit		brown
Nitab4.5_0000143g0310	Transcription initiation factor IIF alpha subunit IPR008851 Transcription initiation factor IIF, alpha subunit	RAP74, ATRAP74: transcription activators;DNA binding;RNA polymerase II transcription factors;catalytics;transcription initiation factors		brown
Nitab4.5_0003259g0030	F-box family protein IPR001810 Cyclin-like F-box		ABI3VP1	brown
Nitab4.5_0000627g0060	WRKY transcription factor 25 IPR003657 DNA-binding WRKY	WRKY21: WRKY DNA-binding protein 21	WRKY	brown

## Sheet: Table S9
Table S9. The primers for RT-qPCR assay and PCR detection of Knockout (Nitab4.5_0001083g0010.1(NtCBF2)).
The primers for RT-qPCR assay
Gene id	Forward primer sequences	Reverse primer sequences
Nitab4.5_0000143g0040	TTGCACAGGGAAGTCAGTGG	GCTTCTCCATGTCTAACCCGA
Nitab4.5_0000092g0120	GCAACTTCATCACACCCCTG	GTTCCACCCTTTCCTTGCCC
Nitab4.5_0000616g0070	AATCGCTCCTCGTTCACTCC	GCTGCTGTATCGGGTAGCAA
Nitab4.5_0002105g0060	TCAGACTTTTCAACGCTTCGTC	TCGGGTGGGTAAAGGTAGGT
Nitab4.5_0001393g0040	GCAAAAACTAATTTCCCTTTACCTC	ACGGTACTACTCATGCTGCT
Nitab4.5_0001088g0190	GTTCTAGCGCCTTTTGGCCT	GCCCACATAAACCAAGCTCAC
Nitab4.5_0002055g0160	TGCTTTTCTTGGTTTGTGAAGGA	CTTGTAGGTGCAACCGGGTA
Nitab4.5_0001840g0100	TTTGTTCCAGCACAGCAAGG	CCGATGAAAAGCAGGTCTGT
Nitab4.5_0000143g0310	TAATGGACCTGCTGCCTTCG	GCCTTCCTCCTCATCACCAG
Nitab4.5_0001740g0020	TCGTCTTCTAGTTCCGGCGA	GGGTCCCTGAAGAGTCAGTA
Nitab4.5_0000627g0060	TTTGTCAGAGGGTTGAAGAAATGTT	CTGTGGTGATGGAGAGAGAAGA
Nitab4.5_0003259g0030	TGCTGTGCTTACCCAGAATGT	ACCCACTTCTTACCTGCCCT
Nitab4.5_0001083g0010(NtCBF2）	AGTAGCTCGGGCTAAATGCAA	ACTTGCGCGCACTTATTTCA
NtActin7	AGGAAGTGCTTCTAAGGCGG	ATCGCCCTTCTTTCACAGCC
The primers for PCR detection of Knockout (Nitab4.5_0001083g0010.1(NtCBF2)).
Gene id	Forward primer sequences	Reverse primer sequences
Nitab4.5_0001083g0010.1(NtCBF2）	GCCACTTTTCACATTGACCAGA	TCACCGAAAGAAGTACTAAGTGAT
Target sites of Knockout	ATAACCCCAAGAAGCGGGCAGGG

## Sheet: Table S10
Table S10. DEGs identified by us and overlap of previous research results.
Nicotiana Tabacum	ID by PGSC	Identity (%)	Alignment length	E-value	Bit score	ID by PGSC	Unigene
Nitab4.5_0000005g0090.1	PGSC0003DMP400037187	73.306	487	0	612	PGSC0003DMT400055263	24h_c41564_g2_i1$8-4h_c42954_g2_i2
Nitab4.5_0000005g0090.1	PGSC0003DMP400037187	73.306	487	0	612	PGSC0003DMT400055263	24h_c47940_g1_i15$8-ck_c42062_g1_i6
Nitab4.5_0000005g0090.1	PGSC0003DMP400037187	73.306	487	0	612	PGSC0003DMT400055263	48h_c40157_g1_i1$8-48h_c39888_g1_i2
Nitab4.5_0000005g0090.1	PGSC0003DMP400037187	73.306	487	0	612	PGSC0003DMT400055263	48h_c40157_g1_i10$8-4h_c42954_g1_i6
Nitab4.5_0000005g0090.1	PGSC0003DMP400037187	73.306	487	0	612	PGSC0003DMT400055263	48h_c40157_g1_i12$8-48h_c39888_g1_i5
Nitab4.5_0000005g0090.1	PGSC0003DMP400037187	73.306	487	0	612	PGSC0003DMT400055263	4h_c39280_g1_i1$8-4h_c42954_g2_i1
Nitab4.5_0000005g0090.1	PGSC0003DMP400037187	73.306	487	0	612	PGSC0003DMT400055263	4h_c39280_g1_i2$8-4h_c42954_g2_i3
Nitab4.5_0000005g0090.1	PGSC0003DMP400037187	73.306	487	0	612	PGSC0003DMT400055263	ck_c48561_g1_i10$8-4h_c42954_g1_i4
Nitab4.5_0000005g0550.1	PGSC0003DMP400042936	75.354	353	0	549	PGSC0003DMT400063747	24h_c34474_g1_i3$8-4h_c32440_g1_i5
Nitab4.5_0000005g0550.1	PGSC0003DMP400042936	75.354	353	0	549	PGSC0003DMT400063747	24h_c35061_g1_i1$8-24h_c27184_g1_i2
Nitab4.5_0000005g0550.1	PGSC0003DMP400042936	75.354	353	0	549	PGSC0003DMT400063747	24h_c45126_g1_i1$8-4h_c41168_g2_i2
Nitab4.5_0000005g0550.1	PGSC0003DMP400042936	75.354	353	0	549	PGSC0003DMT400063747	24h_c45126_g1_i2$8-24h_c43169_g1_i3
Nitab4.5_0000005g0550.1	PGSC0003DMP400042936	75.354	353	0	549	PGSC0003DMT400063747	24h_c45614_g1_i2$8-48h_c23061_g2_i1
Nitab4.5_0000005g0550.1	PGSC0003DMP400042936	75.354	353	0	549	PGSC0003DMT400063747	24h_c45614_g2_i1$8-4h_c29520_g1_i2
Nitab4.5_0000005g0550.1	PGSC0003DMP400042936	75.354	353	0	549	PGSC0003DMT400063747	48h_c26594_g2_i2$8-24h_c29816_g2_i2
Nitab4.5_0000005g0550.1	PGSC0003DMP400042936	75.354	353	0	549	PGSC0003DMT400063747	48h_c39102_g1_i1$8-24h_c43169_g1_i1
Nitab4.5_0000005g0550.1	PGSC0003DMP400042936	75.354	353	0	549	PGSC0003DMT400063747	48h_c39102_g1_i2$8-24h_c43169_g1_i2
Nitab4.5_0000005g0550.1	PGSC0003DMP400042936	75.354	353	0	549	PGSC0003DMT400063747	4h_c30344_g3_i1$8-4h_c32440_g1_i7
Nitab4.5_0000005g0550.1	PGSC0003DMP400042936	75.354	353	0	549	PGSC0003DMT400063747	4h_c41644_g1_i3$8-4h_c41168_g2_i1
Nitab4.5_0000005g0550.1	PGSC0003DMP400042936	75.354	353	0	549	PGSC0003DMT400063747	ck_c36735_g1_i1$8-48h_c23061_g1_i2
Nitab4.5_0000006g0530.1	PGSC0003DMP400009430	83.855	415	0	710	PGSC0003DMT400013624	24h_c47564_g3_i1$8-24h_c45018_g2_i2
Nitab4.5_0000006g0530.1	PGSC0003DMP400009430	83.855	415	0	710	PGSC0003DMT400013624	24h_c47564_g3_i2$8-24h_c45018_g2_i1
Nitab4.5_0000019g0250.1	PGSC0003DMP400001761	78.81	269	1.9e-152	426	PGSC0003DMT400002422	24h_c42320_g1_i1$8-48h_c33274_g2_i5
Nitab4.5_0000019g0250.1	PGSC0003DMP400001761	78.81	269	1.9e-152	426	PGSC0003DMT400002422	24h_c42431_g2_i1$8-48h_c33274_g1_i1
Nitab4.5_0000019g0250.1	PGSC0003DMP400001761	78.81	269	1.9e-152	426	PGSC0003DMT400002422	24h_c42431_g2_i2$8-48h_c33274_g1_i2
Nitab4.5_0000019g0250.1	PGSC0003DMP400001761	78.81	269	1.9e-152	426	PGSC0003DMT400002422	48h_c33788_g1_i2$8-48h_c33274_g2_i1
Nitab4.5_0000019g0250.1	PGSC0003DMP400001761	78.81	269	1.9e-152	426	PGSC0003DMT400002422	ck_c47446_g6_i1$8-4h_c39498_g3_i2
Nitab4.5_0000020g0090.1	PGSC0003DMP400028734	75.486	257	2.3e-127	362	PGSC0003DMT400042356	4h_c34232_g1_i1$8-ck_c34420_g2_i1
Nitab4.5_0000020g0090.1	PGSC0003DMP400028734	75.486	257	2.3e-127	362	PGSC0003DMT400042356	4h_c34232_g1_i2$8-4h_c41705_g2_i2
Nitab4.5_0000021g0010.1	PGSC0003DMP400001172	76.261	337	0	525	PGSC0003DMT400001570	4h_c37471_g1_i1$8-4h_c36873_g1_i1
Nitab4.5_0000021g0010.1	PGSC0003DMP400001172	76.261	337	0	525	PGSC0003DMT400001570	4h_c37471_g1_i2$8-24h_c9948_g1_i1
Nitab4.5_0000022g0200.1	PGSC0003DMP400013288	68.78	205	4.67e-94	273	PGSC0003DMT400019410	48h_c24315_g1_i1$8-24h_c20135_g1_i1
Nitab4.5_0000022g0200.1	PGSC0003DMP400044064	79.426	209	1.88e-111	317	PGSC0003DMT400065346	24h_c35665_g2_i1$8-24h_c31903_g2_i1
Nitab4.5_0000023g0100.1	PGSC0003DMP400055149	83.721	172	1.2e-100	289	PGSC0003DMT400081478	24h_c44017_g2_i1$8-24h_c46424_g8_i5
Nitab4.5_0000023g0100.1	PGSC0003DMP400055149	83.721	172	1.2e-100	289	PGSC0003DMT400081478	24h_c44017_g2_i2$8-24h_c46424_g8_i1
Nitab4.5_0000023g0100.1	PGSC0003DMP400055149	83.721	172	1.2e-100	289	PGSC0003DMT400081478	24h_c44017_g2_i4$8-24h_c46424_g8_i4
Nitab4.5_0000023g0100.1	PGSC0003DMP400055149	83.721	172	1.2e-100	289	PGSC0003DMT400081478	24h_c44017_g2_i6$8-24h_c46424_g8_i2
Nitab4.5_0000023g0480.1	PGSC0003DMP400024227	63.839	224	1.85e-93	272	PGSC0003DMT400035621	ck_c54728_g1_i1$8-24h_c48538_g1_i1
Nitab4.5_0000034g0110.1	PGSC0003DMP400003431	82.432	370	0	620	PGSC0003DMT400004843	24h_c42709_g1_i1$8-ck_c36081_g2_i2
Nitab4.5_0000034g0110.1	PGSC0003DMP400003431	82.432	370	0	620	PGSC0003DMT400004843	24h_c42709_g1_i2$8-ck_c36081_g2_i1
Nitab4.5_0000037g0010.1	PGSC0003DMP400035770	20.888	383	1.89e-21	99	PGSC0003DMT400053052	48h_c63380_g1_i1$8-24h_c46584_g3_i1
Nitab4.5_0000037g0010.1	PGSC0003DMP400035770	89.876	563	0	1061	PGSC0003DMT400053052	48h_c63380_g1_i1$8-24h_c46584_g3_i1
Nitab4.5_0000037g0020.1	PGSC0003DMP400035792	88.889	909	0	1593	PGSC0003DMT400053083	4h_c40304_g1_i2$8-48h_c41052_g1_i1
Nitab4.5_0000037g0020.1	PGSC0003DMP400035792	88.889	909	0	1593	PGSC0003DMT400053083	4h_c40304_g1_i4$8-24h_c47680_g4_i2
Nitab4.5_0000037g0180.1	PGSC0003DMP400037893	93.284	268	0	518	PGSC0003DMT400056316	4h_c83849_g1_i1$8-4h_c34693_g2_i1
Nitab4.5_0000037g0210.1	PGSC0003DMP400054854	76.66	497	0	787	PGSC0003DMT400080925	4h_c19713_g1_i2$8-24h_c31498_g1_i3
Nitab4.5_0000040g0160.1	PGSC0003DMP400032109	96.787	249	0	496	PGSC0003DMT400047428	4h_c34509_g3_i2$8-4h_c18611_g1_i1
Nitab4.5_0000040g0160.1	PGSC0003DMP400032109	96.787	249	0	496	PGSC0003DMT400047428	4h_c38720_g2_i4$8-4h_c38677_g1_i4
Nitab4.5_0000040g0160.1	PGSC0003DMP400032109	96.787	249	0	496	PGSC0003DMT400047428	4h_c38720_g2_i5$8-4h_c38677_g1_i2
Nitab4.5_0000040g0160.1	PGSC0003DMP400032109	96.787	249	0	496	PGSC0003DMT400047428	ck_c47596_g7_i3$8-4h_c35007_g1_i2
Nitab4.5_0000040g0250.1	PGSC0003DMP400032069	73.303	442	0	620	PGSC0003DMT400047370	48h_c37880_g1_i1$8-48h_c37960_g1_i1
Nitab4.5_0000040g0250.1	PGSC0003DMP400032069	73.303	442	0	620	PGSC0003DMT400047370	4h_c40378_g1_i1$8-4h_c39344_g3_i3
Nitab4.5_0000040g0250.1	PGSC0003DMP400032069	73.303	442	0	620	PGSC0003DMT400047370	4h_c40378_g1_i3$8-4h_c39344_g3_i1
Nitab4.5_0000040g0250.1	PGSC0003DMP400032069	73.303	442	0	620	PGSC0003DMT400047370	ck_c40373_g1_i1$8-24h_c42748_g1_i1
Nitab4.5_0000044g0100.1	PGSC0003DMP400030111	79.06	234	7.46e-103	298	PGSC0003DMT400044379	4h_c34404_g1_i1$8-48h_c26013_g1_i1
Nitab4.5_0000047g0020.1	PGSC0003DMP400029770	76.164	537	0	691	PGSC0003DMT400043889	48h_c38202_g2_i2$8-48h_c36009_g3_i1
Nitab4.5_0000047g0020.1	PGSC0003DMP400029770	76.164	537	0	691	PGSC0003DMT400043889	48h_c38500_g1_i2$8-24h_c41311_g1_i3
Nitab4.5_0000047g0020.1	PGSC0003DMP400029770	76.164	537	0	691	PGSC0003DMT400043889	48h_c38500_g1_i4$8-24h_c41311_g1_i2
Nitab4.5_0000047g0020.1	PGSC0003DMP400029770	76.164	537	0	691	PGSC0003DMT400043889	4h_c32485_g2_i1$8-ck_c33347_g1_i2
Nitab4.5_0000047g0020.1	PGSC0003DMP400029770	76.164	537	0	691	PGSC0003DMT400043889	ck_c43311_g1_i2$8-48h_c37673_g1_i1
Nitab4.5_0000047g0140.1	PGSC0003DMP400020633	88.55	393	0	681	PGSC0003DMT400030390	4h_c34531_g1_i1$8-24h_c34940_g1_i1
Nitab4.5_0000053g0190.1	PGSC0003DMP400035964	87.646	429	0	767	PGSC0003DMT400053308	24h_c42589_g1_i1$8-4h_c38503_g1_i2
Nitab4.5_0000053g0190.1	PGSC0003DMP400035964	87.646	429	0	767	PGSC0003DMT400053308	24h_c42589_g1_i4$8-48h_c35288_g1_i3
Nitab4.5_0000053g0190.1	PGSC0003DMP400035964	87.646	429	0	767	PGSC0003DMT400053308	24h_c44551_g1_i1$8-24h_c45920_g4_i1
Nitab4.5_0000053g0190.1	PGSC0003DMP400035964	87.646	429	0	767	PGSC0003DMT400053308	48h_c36945_g1_i1$8-48h_c35288_g1_i1
Nitab4.5_0000053g0190.1	PGSC0003DMP400035964	87.646	429	0	767	PGSC0003DMT400053308	4h_c37932_g1_i2$8-ck_c36288_g1_i1
Nitab4.5_0000053g0190.1	PGSC0003DMP400035964	87.646	429	0	767	PGSC0003DMT400053308	ck_c42248_g1_i1$8-48h_c35288_g1_i2
Nitab4.5_0000057g0280.1	PGSC0003DMP400013670	67.765	425	0	526	PGSC0003DMT400020031	24h_c43242_g1_i1$8-ck_c34896_g1_i2
Nitab4.5_0000057g0280.1	PGSC0003DMP400013670	67.765	425	0	526	PGSC0003DMT400020031	4h_c35155_g1_i1$8-4h_c35978_g1_i2
Nitab4.5_0000057g0280.1	PGSC0003DMP400013670	67.765	425	0	526	PGSC0003DMT400020031	4h_c35155_g1_i2$8-4h_c35978_g1_i3
Nitab4.5_0000057g0280.1	PGSC0003DMP400013670	67.765	425	0	526	PGSC0003DMT400020031	ck_c41140_g3_i2$8-ck_c34896_g1_i1
Nitab4.5_0000059g0230.1	PGSC0003DMP400055211	93.326	854	0	1651	PGSC0003DMT400081758	24h_c25680_g1_i1$8-24h_c16030_g1_i1
Nitab4.5_0000059g0230.1	PGSC0003DMP400055211	93.326	854	0	1651	PGSC0003DMT400081758	48h_c40921_g1_i3$8-4h_c43121_g2_i1
Nitab4.5_0000059g0230.1	PGSC0003DMP400055211	93.326	854	0	1651	PGSC0003DMT400081758	ck_c48232_g2_i1$8-4h_c43121_g2_i3
Nitab4.5_0000072g0590.1	PGSC0003DMP400021265	83.415	205	1.4e-121	343	PGSC0003DMT400031363	48h_c61888_g1_i1$8-48h_c31997_g1_i2
Nitab4.5_0000073g0270.1	PGSC0003DMP400005281	67.925	265	1.03e-108	314	PGSC0003DMT400007592	24h_c34209_g1_i1$8-24h_c34397_g1_i3
Nitab4.5_0000073g0270.1	PGSC0003DMP400005281	67.925	265	1.03e-108	314	PGSC0003DMT400007592	4h_c31577_g1_i3$8-24h_c34397_g1_i2
Nitab4.5_0000073g0330.1	PGSC0003DMP400005224	67.578	256	2.7e-107	309	PGSC0003DMT400007511	24h_c37573_g1_i1$8-4h_c35856_g2_i1
Nitab4.5_0000073g0330.1	PGSC0003DMP400005224	67.578	256	2.7e-107	309	PGSC0003DMT400007511	4h_c35241_g1_i1$8-4h_c35856_g1_i1
Nitab4.5_0000073g0330.1	PGSC0003DMP400005224	67.578	256	2.7e-107	309	PGSC0003DMT400007511	4h_c35241_g2_i1$8-24h_c37371_g2_i1
Nitab4.5_0000075g0010.1	PGSC0003DMP400024117	83.028	601	0	1001	PGSC0003DMT400035468	48h_c41543_g1_i1$8-24h_c47142_g1_i9
Nitab4.5_0000075g0010.1	PGSC0003DMP400024117	83.028	601	0	1001	PGSC0003DMT400035468	4h_c43519_g2_i1$8-24h_c47142_g1_i7
Nitab4.5_0000075g0010.1	PGSC0003DMP400024117	83.028	601	0	1001	PGSC0003DMT400035468	ck_c49666_g3_i2$8-ck_c43111_g3_i4
Nitab4.5_0000083g0180.1	PGSC0003DMP400012868	91.542	201	4.11e-135	377	PGSC0003DMT400018725	24h_c42703_g2_i2$8-4h_c34553_g2_i2
Nitab4.5_0000083g0180.1	PGSC0003DMP400012868	91.542	201	4.11e-135	377	PGSC0003DMT400018725	24h_c42703_g3_i1$8-ck_c32766_g1_i1
Nitab4.5_0000083g0180.1	PGSC0003DMP400012868	91.542	201	4.11e-135	377	PGSC0003DMT400018725	24h_c42703_g4_i1$8-24h_c39395_g1_i4
Nitab4.5_0000083g0180.1	PGSC0003DMP400012868	91.542	201	4.11e-135	377	PGSC0003DMT400018725	48h_c32426_g1_i3$8-ck_c32766_g1_i2
Nitab4.5_0000083g0180.1	PGSC0003DMP400012868	91.542	201	4.11e-135	377	PGSC0003DMT400018725	4h_c32801_g1_i1$8-4h_c34553_g2_i3
Nitab4.5_0000083g0180.1	PGSC0003DMP400012868	91.542	201	4.11e-135	377	PGSC0003DMT400018725	4h_c32801_g1_i2$8-24h_c39395_g1_i1
Nitab4.5_0000083g0180.1	PGSC0003DMP400012868	91.542	201	4.11e-135	377	PGSC0003DMT400018725	ck_c33110_g1_i1$8-48h_c27832_g2_i1
Nitab4.5_0000098g0140.1	PGSC0003DMP400056915	51.887	106	2.2e-12	61.2	PGSC0003DMT400085240	4h_c27483_g1_i1$8-24h_c29211_g1_i1
Nitab4.5_0000098g0140.1	PGSC0003DMP400056915	60.241	83	4.67e-16	70.9	PGSC0003DMT400085240	4h_c27483_g1_i1$8-24h_c29211_g1_i1
Nitab4.5_0000101g0110.1	PGSC0003DMP400036308	95.406	283	0	545	PGSC0003DMT400053877	24h_c41801_g2_i2$8-48h_c36776_g3_i1
Nitab4.5_0000101g0110.1	PGSC0003DMP400036308	95.406	283	0	545	PGSC0003DMT400053877	24h_c41801_g2_i4$8-4h_c39552_g2_i2
Nitab4.5_0000101g0110.1	PGSC0003DMP400036308	95.406	283	0	545	PGSC0003DMT400053877	4h_c38352_g2_i1$8-4h_c39552_g2_i5
Nitab4.5_0000101g0110.1	PGSC0003DMP400036308	95.406	283	0	545	PGSC0003DMT400053877	4h_c76451_g1_i1$8-24h_c35121_g1_i2
Nitab4.5_0000101g0110.1	PGSC0003DMP400036308	95.406	283	0	545	PGSC0003DMT400053877	ck_c29696_g1_i1$8-48h_c16191_g1_i1
Nitab4.5_0000101g0110.1	PGSC0003DMP400036308	95.406	283	0	545	PGSC0003DMT400053877	ck_c42941_g4_i1$8-4h_c39552_g2_i4
Nitab4.5_0000102g0040.1	PGSC0003DMP400007461	84.337	498	0	838	PGSC0003DMT400010678	24h_c35234_g1_i1$8-48h_c37292_g1_i3
Nitab4.5_0000102g0040.1	PGSC0003DMP400007461	84.337	498	0	838	PGSC0003DMT400010678	24h_c35234_g2_i1$8-24h_c43785_g2_i4
Nitab4.5_0000102g0040.1	PGSC0003DMP400007461	84.337	498	0	838	PGSC0003DMT400010678	24h_c39786_g1_i1$8-4h_c36043_g1_i1
Nitab4.5_0000102g0040.1	PGSC0003DMP400007461	84.337	498	0	838	PGSC0003DMT400010678	24h_c95577_g1_i1$8-24h_c43785_g2_i1
Nitab4.5_0000102g0040.1	PGSC0003DMP400007461	84.337	498	0	838	PGSC0003DMT400010678	48h_c31988_g1_i1$8-48h_c30086_g1_i2
Nitab4.5_0000102g0040.1	PGSC0003DMP400007461	84.337	498	0	838	PGSC0003DMT400010678	4h_c34429_g1_i3$8-ck_c38751_g2_i2
Nitab4.5_0000102g0040.1	PGSC0003DMP400007461	84.337	498	0	838	PGSC0003DMT400010678	ck_c46379_g2_i1$8-4h_c40347_g4_i1
Nitab4.5_0000102g0040.1	PGSC0003DMP400007461	84.337	498	0	838	PGSC0003DMT400010678	ck_c46379_g2_i3$8-ck_c38751_g2_i1
Nitab4.5_0000102g0040.1	PGSC0003DMP400007461	84.337	498	0	838	PGSC0003DMT400010678	ck_c46379_g2_i7$8-48h_c37292_g1_i1
Nitab4.5_0000102g0040.1	PGSC0003DMP400007461	84.337	498	0	838	PGSC0003DMT400010678	ck_c56429_g1_i1$8-24h_c43785_g1_i1
Nitab4.5_0000102g0140.1	PGSC0003DMP400007424	95.518	647	0	1301	PGSC0003DMT400010632	4h_c43608_g2_i3$8-4h_c41145_g1_i4
Nitab4.5_0000102g0140.1	PGSC0003DMP400007424	95.518	647	0	1301	PGSC0003DMT400010632	4h_c43608_g2_i4$8-4h_c41145_g1_i3
Nitab4.5_0000107g0120.1	PGSC0003DMP400045613	76.415	106	1.41e-57	175	PGSC0003DMT400067579	24h_c82558_g1_i1$8-24h_c31135_g2_i1
Nitab4.5_0000107g0130.1	PGSC0003DMP400011296	76.112	427	0	684	PGSC0003DMT400016302	ck_c48452_g1_i4$8-ck_c17022_g1_i2
Nitab4.5_0000107g0130.1	PGSC0003DMP400011296	77.752	427	0	699	PGSC0003DMT400016302	ck_c48452_g1_i4$8-ck_c17022_g1_i2
Nitab4.5_0000107g0130.1	PGSC0003DMP400031483	73.469	490	0	766	PGSC0003DMT400046535	4h_c41602_g2_i1$8-4h_c41188_g2_i5
Nitab4.5_0000107g0130.1	PGSC0003DMP400031483	74.951	511	0	806	PGSC0003DMT400046535	4h_c41602_g2_i1$8-4h_c41188_g2_i5
Nitab4.5_0000110g0080.1	PGSC0003DMP400029519	82.166	314	0	538	PGSC0003DMT400043508	24h_c44854_g1_i2$8-4h_c39777_g1_i5
Nitab4.5_0000110g0080.1	PGSC0003DMP400029519	82.166	314	0	538	PGSC0003DMT400043508	24h_c44854_g1_i3$8-4h_c39777_g1_i3
Nitab4.5_0000110g0080.1	PGSC0003DMP400029519	82.166	314	0	538	PGSC0003DMT400043508	48h_c34383_g7_i7$8-24h_c42986_g1_i1
Nitab4.5_0000113g0160.1	PGSC0003DMP400067536	83.929	560	0	969	PGSC0003DMT400095861	4h_c38688_g1_i1$8-4h_c39132_g1_i1
Nitab4.5_0000116g0500.1	PGSC0003DMP400055018	85.714	98	1.04e-57	173	PGSC0003DMT400081309	24h_c28990_g2_i1$8-4h_c28864_g1_i1
Nitab4.5_0000116g0500.1	PGSC0003DMP400055018	85.714	98	1.04e-57	173	PGSC0003DMT400081309	24h_c34938_g2_i2$8-4h_c32567_g2_i1
Nitab4.5_0000116g0500.1	PGSC0003DMP400055018	85.714	98	1.04e-57	173	PGSC0003DMT400081309	48h_c24622_g1_i1$8-24h_c43786_g1_i2
Nitab4.5_0000116g0500.1	PGSC0003DMP400055018	85.714	98	1.04e-57	173	PGSC0003DMT400081309	4h_c37347_g1_i1$8-4h_c32567_g1_i1
Nitab4.5_0000119g0120.1	PGSC0003DMP400033220	81.593	364	0	632	PGSC0003DMT400049192	24h_c40414_g1_i1$8-24h_c35017_g1_i2
Nitab4.5_0000125g0360.1	PGSC0003DMP400004037	77.483	151	3.69e-74	218	PGSC0003DMT400005782	24h_c42560_g1_i2$8-24h_c33766_g1_i1
Nitab4.5_0000125g0360.1	PGSC0003DMP400004037	77.483	151	3.69e-74	218	PGSC0003DMT400005782	4h_c32652_g1_i2$8-24h_c33766_g1_i2
Nitab4.5_0000130g0230.1	PGSC0003DMP400002008	87.579	475	0	868	PGSC0003DMT400002779	48h_c34609_g1_i1$8-48h_c31058_g1_i1
Nitab4.5_0000137g0100.1	PGSC0003DMP400019188	70.071	842	0	1251	PGSC0003DMT400028158	48h_c36822_g1_i1$8-24h_c40164_g1_i3
Nitab4.5_0000137g0100.1	PGSC0003DMP400019188	70.071	842	0	1251	PGSC0003DMT400028158	4h_c15208_g1_i1$8-24h_c40164_g1_i1
Nitab4.5_0000137g0100.1	PGSC0003DMP400019188	83.875	862	0	1508	PGSC0003DMT400028158	48h_c36822_g1_i1$8-24h_c40164_g1_i3
Nitab4.5_0000137g0100.1	PGSC0003DMP400019188	83.875	862	0	1508	PGSC0003DMT400028158	4h_c15208_g1_i1$8-24h_c40164_g1_i1
Nitab4.5_0000142g0410.1	PGSC0003DMP400065165	94.074	270	0	506	PGSC0003DMT400093490	4h_c38776_g1_i1$8-4h_c38158_g1_i2
Nitab4.5_0000142g0410.1	PGSC0003DMP400065165	94.074	270	0	506	PGSC0003DMT400093490	4h_c38776_g1_i2$8-4h_c38158_g1_i3
Nitab4.5_0000143g0160.1	PGSC0003DMP400023488	81.481	459	0	742	PGSC0003DMT400034555	48h_c28534_g1_i1$8-4h_c40274_g1_i2
Nitab4.5_0000143g0160.1	PGSC0003DMP400023488	81.481	459	0	742	PGSC0003DMT400034555	48h_c35234_g1_i1$8-4h_c40274_g1_i4
Nitab4.5_0000143g0160.1	PGSC0003DMP400023488	81.481	459	0	742	PGSC0003DMT400034555	4h_c41326_g1_i2$8-4h_c40274_g1_i1
Nitab4.5_0000143g0540.1	PGSC0003DMP400023609	81.421	366	0	603	PGSC0003DMT400034708	24h_c38615_g1_i2$8-4h_c38729_g1_i4
Nitab4.5_0000143g0540.1	PGSC0003DMP400023609	81.421	366	0	603	PGSC0003DMT400034708	24h_c38615_g1_i3$8-24h_c39121_g1_i1
Nitab4.5_0000143g0540.1	PGSC0003DMP400023609	81.421	366	0	603	PGSC0003DMT400034708	24h_c38615_g1_i4$8-4h_c38729_g1_i3
Nitab4.5_0000143g0540.1	PGSC0003DMP400023609	81.421	366	0	603	PGSC0003DMT400034708	48h_c32838_g1_i1$8-24h_c39121_g1_i2
Nitab4.5_0000143g0540.1	PGSC0003DMP400023609	81.421	366	0	603	PGSC0003DMT400034708	4h_c39010_g1_i4$8-4h_c38729_g1_i5
Nitab4.5_0000152g0220.1	PGSC0003DMP400038305	84.387	269	2.09e-156	436	PGSC0003DMT400056988	24h_c40012_g1_i1$8-24h_c38775_g1_i1
Nitab4.5_0000164g0180.1	PGSC0003DMP400004244	77.119	236	9.08e-107	311	PGSC0003DMT400006126	4h_c34522_g1_i2$8-24h_c36812_g1_i1
Nitab4.5_0000170g0320.1	PGSC0003DMP400023995	69.065	139	2.33e-59	181	PGSC0003DMT400035283	48h_c15491_g1_i1$8-24h_c61829_g1_i1
Nitab4.5_0000170g0360.1	PGSC0003DMP400021194	38.445	476	2.66e-104	340	PGSC0003DMT400031243	24h_c22767_g1_i1$8-24h_c80814_g1_i1
Nitab4.5_0000170g0360.1	PGSC0003DMP400021194	43.469	467	3.72e-120	383	PGSC0003DMT400031243	24h_c22767_g1_i1$8-24h_c80814_g1_i1
Nitab4.5_0000170g0360.1	PGSC0003DMP400021194	82.881	479	0	802	PGSC0003DMT400031243	24h_c22767_g1_i1$8-24h_c80814_g1_i1
Nitab4.5_0000170g0360.1	PGSC0003DMP400057770	36.694	496	6.57e-107	347	PGSC0003DMT400086095	48h_c36148_g1_i2$8-24h_c40921_g2_i1
Nitab4.5_0000170g0360.1	PGSC0003DMP400057770	40.166	483	2.02e-106	346	PGSC0003DMT400086095	48h_c36148_g1_i2$8-24h_c40921_g2_i1
Nitab4.5_0000170g0360.1	PGSC0003DMP400057770	79.025	472	0	778	PGSC0003DMT400086095	48h_c36148_g1_i2$8-24h_c40921_g2_i1
Nitab4.5_0000173g0270.1	PGSC0003DMP400000906	74.342	152	1.34e-81	240	PGSC0003DMT400001221	48h_c82498_g1_i1$8-ck_c13086_g1_i1
Nitab4.5_0000175g0360.1	PGSC0003DMP400018799	88.593	263	2.51e-178	491	PGSC0003DMT400027594	24h_c47585_g1_i1$8-24h_c44424_g4_i3
Nitab4.5_0000175g0360.1	PGSC0003DMP400018799	88.593	263	2.51e-178	491	PGSC0003DMT400027594	24h_c47585_g1_i2$8-48h_c36734_g5_i1
Nitab4.5_0000175g0360.1	PGSC0003DMP400018799	88.593	263	2.51e-178	491	PGSC0003DMT400027594	24h_c47585_g1_i3$8-48h_c36734_g5_i2
Nitab4.5_0000195g0220.1	PGSC0003DMP400011112	87.786	262	7.21e-170	488	PGSC0003DMT400016038	24h_c45827_g1_i2$8-48h_c38800_g1_i2
Nitab4.5_0000195g0220.1	PGSC0003DMP400011112	87.786	262	7.21e-170	488	PGSC0003DMT400016038	4h_c41395_g1_i1$8-48h_c38800_g1_i1
Nitab4.5_0000195g0220.1	PGSC0003DMP400011112	95.238	126	4.44e-80	258	PGSC0003DMT400016038	24h_c45827_g1_i2$8-48h_c38800_g1_i2
Nitab4.5_0000195g0220.1	PGSC0003DMP400011112	95.238	126	4.44e-80	258	PGSC0003DMT400016038	4h_c41395_g1_i1$8-48h_c38800_g1_i1
Nitab4.5_0000198g0120.1	PGSC0003DMP400034658	84.114	598	0	1009	PGSC0003DMT400051416	24h_c43264_g1_i1$8-24h_c41523_g1_i1
Nitab4.5_0000198g0120.1	PGSC0003DMP400034658	84.114	598	0	1009	PGSC0003DMT400051416	4h_c40897_g1_i1$8-4h_c40560_g1_i1
Nitab4.5_0000200g0060.1	PGSC0003DMP400033669	89.294	439	0	834	PGSC0003DMT400049881	24h_c48895_g1_i1$8-24h_c47029_g1_i4
Nitab4.5_0000200g0060.1	PGSC0003DMP400033669	89.294	439	0	834	PGSC0003DMT400049881	24h_c48895_g1_i3$8-24h_c47029_g1_i1
Nitab4.5_0000200g0060.1	PGSC0003DMP400033669	89.294	439	0	834	PGSC0003DMT400049881	4h_c44152_g1_i2$8-4h_c44127_g1_i4
Nitab4.5_0000200g0060.1	PGSC0003DMP400033669	89.294	439	0	834	PGSC0003DMT400049881	4h_c44152_g1_i3$8-4h_c44127_g1_i2
Nitab4.5_0000203g0030.1	PGSC0003DMP400053986	83.36	625	0	1076	PGSC0003DMT400079599	4h_c40327_g3_i2$8-4h_c40995_g2_i3
Nitab4.5_0000203g0030.1	PGSC0003DMP400053986	83.36	625	0	1076	PGSC0003DMT400079599	ck_c45894_g3_i1$8-ck_c38418_g3_i1
Nitab4.5_0000203g0150.1	PGSC0003DMP400053996	53.191	141	3.96e-30	126	PGSC0003DMT400079611	24h_c30693_g1_i2$8-ck_c23606_g2_i1
Nitab4.5_0000203g0150.1	PGSC0003DMP400053996	53.191	141	3.96e-30	126	PGSC0003DMT400079611	24h_c30693_g2_i1$8-ck_c23606_g3_i1
Nitab4.5_0000203g0150.1	PGSC0003DMP400053996	53.191	141	3.96e-30	126	PGSC0003DMT400079611	24h_c30693_g4_i2$8-24h_c27057_g2_i2
Nitab4.5_0000203g0150.1	PGSC0003DMP400053996	53.191	141	3.96e-30	126	PGSC0003DMT400079611	24h_c43013_g1_i1$8-4h_c41272_g1_i4
Nitab4.5_0000203g0150.1	PGSC0003DMP400053996	53.191	141	3.96e-30	126	PGSC0003DMT400079611	24h_c43013_g1_i2$8-48h_c41764_g6_i1
Nitab4.5_0000203g0150.1	PGSC0003DMP400053996	53.191	141	3.96e-30	126	PGSC0003DMT400079611	24h_c43013_g1_i3$8-48h_c41764_g6_i5
Nitab4.5_0000203g0150.1	PGSC0003DMP400053996	53.191	141	3.96e-30	126	PGSC0003DMT400079611	24h_c43013_g1_i4$8-4h_c41272_g1_i6
Nitab4.5_0000203g0150.1	PGSC0003DMP400053996	53.191	141	3.96e-30	126	PGSC0003DMT400079611	48h_c38024_g1_i3$8-48h_c41764_g6_i7
Nitab4.5_0000203g0150.1	PGSC0003DMP400053996	53.191	141	3.96e-30	126	PGSC0003DMT400079611	48h_c38024_g1_i4$8-48h_c41764_g6_i6
Nitab4.5_0000203g0150.1	PGSC0003DMP400053996	53.191	141	3.96e-30	126	PGSC0003DMT400079611	4h_c24558_g3_i1$8-48h_c3841_g2_i1
Nitab4.5_0000203g0150.1	PGSC0003DMP400053996	53.191	141	3.96e-30	126	PGSC0003DMT400079611	4h_c41337_g1_i1$8-ck_c38665_g1_i2
Nitab4.5_0000203g0150.1	PGSC0003DMP400053996	53.191	141	3.96e-30	126	PGSC0003DMT400079611	4h_c41337_g1_i10$8-48h_c41764_g6_i8
Nitab4.5_0000203g0150.1	PGSC0003DMP400053996	53.191	141	3.96e-30	126	PGSC0003DMT400079611	4h_c41337_g1_i4$8-48h_c41764_g6_i4
Nitab4.5_0000203g0150.1	PGSC0003DMP400053996	67.568	37	2.5e-09	60.8	PGSC0003DMT400079611	24h_c30693_g1_i2$8-ck_c23606_g2_i1
Nitab4.5_0000203g0150.1	PGSC0003DMP400053996	67.568	37	2.5e-09	60.8	PGSC0003DMT400079611	24h_c30693_g2_i1$8-ck_c23606_g3_i1
Nitab4.5_0000203g0150.1	PGSC0003DMP400053996	67.568	37	2.5e-09	60.8	PGSC0003DMT400079611	24h_c30693_g4_i2$8-24h_c27057_g2_i2
Nitab4.5_0000203g0150.1	PGSC0003DMP400053996	67.568	37	2.5e-09	60.8	PGSC0003DMT400079611	24h_c43013_g1_i1$8-4h_c41272_g1_i4
Nitab4.5_0000203g0150.1	PGSC0003DMP400053996	67.568	37	2.5e-09	60.8	PGSC0003DMT400079611	24h_c43013_g1_i2$8-48h_c41764_g6_i1
Nitab4.5_0000203g0150.1	PGSC0003DMP400053996	67.568	37	2.5e-09	60.8	PGSC0003DMT400079611	24h_c43013_g1_i3$8-48h_c41764_g6_i5
Nitab4.5_0000203g0150.1	PGSC0003DMP400053996	67.568	37	2.5e-09	60.8	PGSC0003DMT400079611	24h_c43013_g1_i4$8-4h_c41272_g1_i6
Nitab4.5_0000203g0150.1	PGSC0003DMP400053996	67.568	37	2.5e-09	60.8	PGSC0003DMT400079611	48h_c38024_g1_i3$8-48h_c41764_g6_i7
Nitab4.5_0000203g0150.1	PGSC0003DMP400053996	67.568	37	2.5e-09	60.8	PGSC0003DMT400079611	48h_c38024_g1_i4$8-48h_c41764_g6_i6
Nitab4.5_0000203g0150.1	PGSC0003DMP400053996	67.568	37	2.5e-09	60.8	PGSC0003DMT400079611	4h_c24558_g3_i1$8-48h_c3841_g2_i1
Nitab4.5_0000203g0150.1	PGSC0003DMP400053996	67.568	37	2.5e-09	60.8	PGSC0003DMT400079611	4h_c41337_g1_i1$8-ck_c38665_g1_i2
Nitab4.5_0000203g0150.1	PGSC0003DMP400053996	67.568	37	2.5e-09	60.8	PGSC0003DMT400079611	4h_c41337_g1_i10$8-48h_c41764_g6_i8
Nitab4.5_0000203g0150.1	PGSC0003DMP400053996	67.568	37	2.5e-09	60.8	PGSC0003DMT400079611	4h_c41337_g1_i4$8-48h_c41764_g6_i4
Nitab4.5_0000203g0150.1	PGSC0003DMP400053996	88.43	484	0	898	PGSC0003DMT400079611	24h_c30693_g1_i2$8-ck_c23606_g2_i1
Nitab4.5_0000203g0150.1	PGSC0003DMP400053996	88.43	484	0	898	PGSC0003DMT400079611	24h_c30693_g2_i1$8-ck_c23606_g3_i1
Nitab4.5_0000203g0150.1	PGSC0003DMP400053996	88.43	484	0	898	PGSC0003DMT400079611	24h_c30693_g4_i2$8-24h_c27057_g2_i2
Nitab4.5_0000203g0150.1	PGSC0003DMP400053996	88.43	484	0	898	PGSC0003DMT400079611	24h_c43013_g1_i1$8-4h_c41272_g1_i4
Nitab4.5_0000203g0150.1	PGSC0003DMP400053996	88.43	484	0	898	PGSC0003DMT400079611	24h_c43013_g1_i2$8-48h_c41764_g6_i1
Nitab4.5_0000203g0150.1	PGSC0003DMP400053996	88.43	484	0	898	PGSC0003DMT400079611	24h_c43013_g1_i3$8-48h_c41764_g6_i5
Nitab4.5_0000203g0150.1	PGSC0003DMP400053996	88.43	484	0	898	PGSC0003DMT400079611	24h_c43013_g1_i4$8-4h_c41272_g1_i6
Nitab4.5_0000203g0150.1	PGSC0003DMP400053996	88.43	484	0	898	PGSC0003DMT400079611	48h_c38024_g1_i3$8-48h_c41764_g6_i7
Nitab4.5_0000203g0150.1	PGSC0003DMP400053996	88.43	484	0	898	PGSC0003DMT400079611	48h_c38024_g1_i4$8-48h_c41764_g6_i6
Nitab4.5_0000203g0150.1	PGSC0003DMP400053996	88.43	484	0	898	PGSC0003DMT400079611	4h_c24558_g3_i1$8-48h_c3841_g2_i1
Nitab4.5_0000203g0150.1	PGSC0003DMP400053996	88.43	484	0	898	PGSC0003DMT400079611	4h_c41337_g1_i1$8-ck_c38665_g1_i2
Nitab4.5_0000203g0150.1	PGSC0003DMP400053996	88.43	484	0	898	PGSC0003DMT400079611	4h_c41337_g1_i10$8-48h_c41764_g6_i8
Nitab4.5_0000203g0150.1	PGSC0003DMP400053996	88.43	484	0	898	PGSC0003DMT400079611	4h_c41337_g1_i4$8-48h_c41764_g6_i4
Nitab4.5_0000207g0190.1	PGSC0003DMP400043401	93.719	398	0	766	PGSC0003DMT400064369	24h_c43040_g5_i1$8-24h_c40410_g1_i1
Nitab4.5_0000207g0360.1	PGSC0003DMP400043389	84.694	98	9.26e-56	169	PGSC0003DMT400064350	4h_c28795_g1_i1$8-ck_c36134_g3_i1
Nitab4.5_0000207g0360.1	PGSC0003DMP400043389	84.694	98	9.26e-56	169	PGSC0003DMT400064350	4h_c28795_g1_i2$8-4h_c26760_g1_i1
Nitab4.5_0000208g0070.1	PGSC0003DMP400001291	96.129	155	1.12e-106	301	PGSC0003DMT400001746	24h_c40882_g1_i2$8-24h_c36909_g2_i3
Nitab4.5_0000208g0070.1	PGSC0003DMP400001291	96.129	155	1.12e-106	301	PGSC0003DMT400001746	24h_c40882_g1_i3$8-24h_c36909_g2_i1
Nitab4.5_0000216g0060.1	PGSC0003DMP400019534	86.429	140	6.57e-78	227	PGSC0003DMT400028728	24h_c35648_g1_i2$8-24h_c33995_g1_i2
Nitab4.5_0000216g0060.1	PGSC0003DMP400019534	86.429	140	6.57e-78	227	PGSC0003DMT400028728	48h_c29002_g1_i2$8-ck_c22915_g1_i1
Nitab4.5_0000223g0140.1	PGSC0003DMP400021494	83.019	53	4.41e-30	102	PGSC0003DMT400031704	48h_c27135_g1_i2$8-ck_c27991_g1_i2
Nitab4.5_0000223g0140.1	PGSC0003DMP400021494	83.019	53	4.41e-30	102	PGSC0003DMT400031704	ck_c32161_g1_i1$8-ck_c27991_g1_i1
Nitab4.5_0000227g0020.1	PGSC0003DMP400034203	77.922	616	0	888	PGSC0003DMT400050673	4h_c31589_g1_i3$8-4h_c30285_g1_i3
Nitab4.5_0000227g0020.1	PGSC0003DMP400034203	77.922	616	0	888	PGSC0003DMT400050673	ck_c35091_g1_i3$8-4h_c30285_g1_i1
Nitab4.5_0000227g0020.1	PGSC0003DMP400034203	77.922	616	0	888	PGSC0003DMT400050673	ck_c35091_g1_i7$8-ck_c26772_g1_i3
Nitab4.5_0000230g0020.1	PGSC0003DMP400046286	80.147	680	0	1128	PGSC0003DMT400068512	4h_c41629_g1_i1$8-4h_c41023_g1_i1
Nitab4.5_0000231g0180.1	PGSC0003DMP400049332	72.792	419	0	570	PGSC0003DMT400072912	24h_c39720_g1_i2$8-4h_c37368_g1_i2
Nitab4.5_0000231g0180.1	PGSC0003DMP400049332	72.792	419	0	570	PGSC0003DMT400072912	24h_c39720_g1_i3$8-4h_c37368_g1_i1
Nitab4.5_0000238g0040.1	PGSC0003DMP400055330	74.237	295	5.82e-166	464	PGSC0003DMT400081916	24h_c37769_g1_i4$8-4h_c33518_g2_i3
Nitab4.5_0000238g0040.1	PGSC0003DMP400055330	74.237	295	5.82e-166	464	PGSC0003DMT400081916	4h_c32951_g1_i1$8-24h_c34453_g1_i2
Nitab4.5_0000238g0040.1	PGSC0003DMP400055330	74.237	295	5.82e-166	464	PGSC0003DMT400081916	4h_c32951_g1_i4$8-4h_c33518_g2_i1
Nitab4.5_0000239g0060.1	PGSC0003DMP400007946	70.588	170	1.35e-79	234	PGSC0003DMT400011422	4h_c29950_g1_i1$8-ck_c29286_g1_i2
Nitab4.5_0000239g0060.1	PGSC0003DMP400007946	70.588	170	1.35e-79	234	PGSC0003DMT400011422	4h_c29950_g1_i2$8-4h_c32334_g1_i1
Nitab4.5_0000244g0140.1	PGSC0003DMP400047763	66.582	392	0	510	PGSC0003DMT400070642	4h_c38094_g2_i2$8-4h_c38316_g2_i2
Nitab4.5_0000244g0140.1	PGSC0003DMP400047763	66.582	392	0	510	PGSC0003DMT400070642	ck_c40541_g1_i2$8-ck_c36285_g1_i2
Nitab4.5_0000244g0200.1	PGSC0003DMP400044115	66.964	112	8.87e-43	163	PGSC0003DMT400065417	24h_c44152_g1_i1$8-24h_c42441_g1_i1
Nitab4.5_0000244g0200.1	PGSC0003DMP400044115	66.964	112	8.87e-43	163	PGSC0003DMT400065417	48h_c27601_g2_i1$8-4h_c35617_g1_i1
Nitab4.5_0000244g0200.1	PGSC0003DMP400044115	74.784	464	0	710	PGSC0003DMT400065417	24h_c44152_g1_i1$8-24h_c42441_g1_i1
Nitab4.5_0000244g0200.1	PGSC0003DMP400044115	74.784	464	0	710	PGSC0003DMT400065417	48h_c27601_g2_i1$8-4h_c35617_g1_i1
Nitab4.5_0000244g0200.1	PGSC0003DMP400044115	76.692	133	6.12e-62	219	PGSC0003DMT400065417	24h_c44152_g1_i1$8-24h_c42441_g1_i1
Nitab4.5_0000244g0200.1	PGSC0003DMP400044115	76.692	133	6.12e-62	219	PGSC0003DMT400065417	48h_c27601_g2_i1$8-4h_c35617_g1_i1
Nitab4.5_0000244g0200.1	PGSC0003DMP400044115	90.097	414	0	734	PGSC0003DMT400065417	24h_c44152_g1_i1$8-24h_c42441_g1_i1
Nitab4.5_0000244g0200.1	PGSC0003DMP400044115	90.097	414	0	734	PGSC0003DMT400065417	48h_c27601_g2_i1$8-4h_c35617_g1_i1
Nitab4.5_0000244g0350.1	PGSC0003DMP400026094	84.286	280	1.07e-175	486	PGSC0003DMT400038413	24h_c49389_g1_i1$8-4h_c45172_g1_i8
Nitab4.5_0000244g0350.1	PGSC0003DMP400026094	84.286	280	1.07e-175	486	PGSC0003DMT400038413	24h_c49389_g1_i6$8-4h_c45172_g1_i5
Nitab4.5_0000244g0350.1	PGSC0003DMP400026094	84.286	280	1.07e-175	486	PGSC0003DMT400038413	24h_c49389_g2_i1$8-24h_c41718_g2_i3
Nitab4.5_0000244g0350.1	PGSC0003DMP400026094	84.286	280	1.07e-175	486	PGSC0003DMT400038413	48h_c42555_g1_i5$8-4h_c45172_g1_i4
Nitab4.5_0000244g0350.1	PGSC0003DMP400026094	84.286	280	1.07e-175	486	PGSC0003DMT400038413	4h_c44710_g1_i11$8-4h_c45172_g1_i25
Nitab4.5_0000246g0100.1	PGSC0003DMP400021996	80.858	303	3.93e-147	415	PGSC0003DMT400032381	ck_c39920_g1_i1$8-ck_c32686_g1_i1
Nitab4.5_0000250g0210.1	PGSC0003DMP400025563	84.604	656	0	996	PGSC0003DMT400037619	24h_c46965_g1_i1$8-24h_c45104_g1_i1
Nitab4.5_0000250g0210.1	PGSC0003DMP400025563	84.604	656	0	996	PGSC0003DMT400037619	4h_c36252_g1_i1$8-ck_c38455_g1_i2
Nitab4.5_0000255g0270.1	PGSC0003DMP400008608	92.969	1209	0	2366	PGSC0003DMT400012383	24h_c29136_g1_i2$8-24h_c12863_g1_i1
Nitab4.5_0000255g0270.1	PGSC0003DMP400008608	92.969	1209	0	2366	PGSC0003DMT400012383	24h_c38777_g1_i2$8-ck_c43755_g1_i2
Nitab4.5_0000255g0270.1	PGSC0003DMP400008608	92.969	1209	0	2366	PGSC0003DMT400012383	24h_c49546_g1_i1$8-24h_c47867_g1_i2
Nitab4.5_0000255g0270.1	PGSC0003DMP400008608	92.969	1209	0	2366	PGSC0003DMT400012383	24h_c49546_g1_i2$8-24h_c47867_g1_i3
Nitab4.5_0000255g0270.1	PGSC0003DMP400008608	92.969	1209	0	2366	PGSC0003DMT400012383	48h_c42350_g1_i3$8-ck_c43755_g1_i10
Nitab4.5_0000255g0270.1	PGSC0003DMP400008608	92.969	1209	0	2366	PGSC0003DMT400012383	4h_c44756_g1_i1$8-ck_c43755_g1_i12
Nitab4.5_0000255g0270.1	PGSC0003DMP400008608	92.969	1209	0	2366	PGSC0003DMT400012383	4h_c44756_g1_i10$8-4h_c44992_g1_i1
Nitab4.5_0000255g0270.1	PGSC0003DMP400008608	92.969	1209	0	2366	PGSC0003DMT400012383	ck_c44902_g6_i1$8-ck_c43755_g1_i5
Nitab4.5_0000257g0060.1	PGSC0003DMP400003430	63.014	438	2.36e-170	484	PGSC0003DMT400004842	48h_c26959_g3_i1$8-ck_c27094_g1_i1
Nitab4.5_0000257g0060.1	PGSC0003DMP400027359	73.148	432	0	578	PGSC0003DMT400040333	ck_c45126_g1_i1$8-4h_c39368_g1_i1
Nitab4.5_0000257g0060.1	PGSC0003DMP400027359	73.148	432	0	578	PGSC0003DMT400040333	ck_c45126_g1_i2$8-4h_c39368_g1_i2
Nitab4.5_0000257g0150.1	PGSC0003DMP400027345	80.405	444	0	733	PGSC0003DMT400040310	4h_c38505_g2_i2$8-4h_c40783_g5_i1
Nitab4.5_0000257g0150.1	PGSC0003DMP400027345	80.405	444	0	733	PGSC0003DMT400040310	ck_c43392_g1_i1$8-24h_c39040_g1_i1
Nitab4.5_0000264g0020.1	PGSC0003DMP400045661	78.846	156	4.72e-83	241	PGSC0003DMT400067642	24h_c36382_g1_i1$8-4h_c33339_g1_i3
Nitab4.5_0000264g0020.1	PGSC0003DMP400045661	78.846	156	4.72e-83	241	PGSC0003DMT400067642	48h_c29158_g1_i2$8-24h_c33946_g1_i2
Nitab4.5_0000272g0190.1	PGSC0003DMP400017086	83.165	297	3.15e-176	490	PGSC0003DMT400025041	24h_c40625_g1_i2$8-24h_c43385_g2_i3
Nitab4.5_0000272g0190.1	PGSC0003DMP400017086	83.165	297	3.15e-176	490	PGSC0003DMT400025041	ck_c52815_g1_i1$8-24h_c43385_g2_i4
Nitab4.5_0000283g0350.1	PGSC0003DMP400010945	93.548	155	1.38e-105	298	PGSC0003DMT400015784	24h_c34843_g1_i1$8-24h_c31800_g1_i1
Nitab4.5_0000283g0350.1	PGSC0003DMP400010945	93.548	155	1.38e-105	298	PGSC0003DMT400015784	ck_c34014_g1_i1$8-ck_c32043_g2_i2
Nitab4.5_0000284g0010.1	PGSC0003DMP400023068	85.881	772	0	1348	PGSC0003DMT400033876	ck_c48581_g1_i3$8-48h_c40240_g1_i3
Nitab4.5_0000287g0270.1	PGSC0003DMP400014021	74.236	229	3.67e-117	333	PGSC0003DMT400020581	24h_c40049_g1_i2$8-4h_c36754_g1_i3
Nitab4.5_0000287g0270.1	PGSC0003DMP400014021	74.236	229	3.67e-117	333	PGSC0003DMT400020581	4h_c33944_g1_i1$8-4h_c36754_g1_i4
Nitab4.5_0000303g0190.1	PGSC0003DMP400045695	86.463	458	0	828	PGSC0003DMT400067684	24h_c39189_g3_i1$8-24h_c43282_g1_i1
Nitab4.5_0000303g0190.1	PGSC0003DMP400045695	86.463	458	0	828	PGSC0003DMT400067684	24h_c39189_g3_i2$8-24h_c43282_g1_i2
Nitab4.5_0000303g0190.1	PGSC0003DMP400045695	86.463	458	0	828	PGSC0003DMT400067684	24h_c39189_g3_i3$8-24h_c43282_g1_i4
Nitab4.5_0000303g0190.1	PGSC0003DMP400045695	86.463	458	0	828	PGSC0003DMT400067684	ck_c47968_g1_i2$8-ck_c41390_g1_i5
Nitab4.5_0000306g0200.1	PGSC0003DMP400023214	86.56	1436	0	2610	PGSC0003DMT400034124	24h_c33409_g1_i2$8-24h_c28108_g1_i1
Nitab4.5_0000306g0200.1	PGSC0003DMP400023214	86.56	1436	0	2610	PGSC0003DMT400034124	24h_c34055_g1_i3$8-24h_c34484_g1_i2
Nitab4.5_0000306g0200.1	PGSC0003DMP400023214	86.56	1436	0	2610	PGSC0003DMT400034124	24h_c35529_g1_i2$8-4h_c32836_g4_i2
Nitab4.5_0000306g0200.1	PGSC0003DMP400023214	86.56	1436	0	2610	PGSC0003DMT400034124	24h_c37357_g1_i1$8-4h_c32967_g2_i1
Nitab4.5_0000306g0200.1	PGSC0003DMP400023214	86.56	1436	0	2610	PGSC0003DMT400034124	24h_c37357_g2_i1$8-24h_c33711_g1_i1
Nitab4.5_0000306g0200.1	PGSC0003DMP400023214	86.56	1436	0	2610	PGSC0003DMT400034124	24h_c49624_g2_i1$8-48h_c42428_g2_i1
Nitab4.5_0000306g0200.1	PGSC0003DMP400023214	86.56	1436	0	2610	PGSC0003DMT400034124	48h_c30200_g2_i1$8-24h_c34891_g2_i1
Nitab4.5_0000306g0200.1	PGSC0003DMP400023214	86.56	1436	0	2610	PGSC0003DMT400034124	48h_c32679_g1_i1$8-48h_c27953_g1_i1
Nitab4.5_0000306g0200.1	PGSC0003DMP400023214	86.56	1436	0	2610	PGSC0003DMT400034124	4h_c30911_g1_i1$8-24h_c34039_g1_i1
Nitab4.5_0000306g0200.1	PGSC0003DMP400023214	86.56	1436	0	2610	PGSC0003DMT400034124	ck_c34496_g1_i2$8-24h_c34484_g1_i1
Nitab4.5_0000306g0200.1	PGSC0003DMP400023214	86.56	1436	0	2610	PGSC0003DMT400034124	ck_c37023_g3_i3$8-24h_c30148_g1_i1
Nitab4.5_0000308g0260.1	PGSC0003DMP400001395	62.896	663	0	762	PGSC0003DMT400001896	24h_c44721_g1_i4$8-24h_c42881_g1_i16
Nitab4.5_0000308g0260.1	PGSC0003DMP400001395	62.896	663	0	762	PGSC0003DMT400001896	24h_c44721_g1_i5$8-24h_c42881_g1_i10
Nitab4.5_0000308g0260.1	PGSC0003DMP400001395	62.896	663	0	762	PGSC0003DMT400001896	24h_c45894_g1_i1$8-4h_c42511_g4_i1
Nitab4.5_0000308g0260.1	PGSC0003DMP400001395	62.896	663	0	762	PGSC0003DMT400001896	24h_c45894_g1_i3$8-24h_c44607_g1_i2
Nitab4.5_0000308g0260.1	PGSC0003DMP400001395	62.896	663	0	762	PGSC0003DMT400001896	4h_c40804_g1_i1$8-24h_c44607_g1_i1
Nitab4.5_0000308g0260.1	PGSC0003DMP400001395	62.896	663	0	762	PGSC0003DMT400001896	4h_c40804_g1_i3$8-4h_c42511_g4_i2
Nitab4.5_0000308g0260.1	PGSC0003DMP400001395	62.896	663	0	762	PGSC0003DMT400001896	ck_c47665_g1_i2$8-48h_c39297_g1_i5
Nitab4.5_0000312g0200.1	PGSC0003DMP400008509	70.513	156	1.17e-70	210	PGSC0003DMT400012237	24h_c40400_g1_i1$8-48h_c29874_g1_i2
Nitab4.5_0000312g0200.1	PGSC0003DMP400008509	70.513	156	1.17e-70	210	PGSC0003DMT400012237	24h_c40400_g1_i3$8-24h_c39098_g1_i1
Nitab4.5_0000312g0260.1	PGSC0003DMP400008505	94	350	0	674	PGSC0003DMT400012233	24h_c41672_g1_i1$8-24h_c43265_g2_i1
Nitab4.5_0000319g0150.1	PGSC0003DMP400005807	67	100	1.5e-40	129	PGSC0003DMT400008345	24h_c39874_g1_i1$8-4h_c34569_g1_i1
Nitab4.5_0000319g0150.1	PGSC0003DMP400005807	67	100	1.5e-40	129	PGSC0003DMT400008345	24h_c39874_g1_i2$8-48h_c31300_g1_i1
Nitab4.5_0000319g0150.1	PGSC0003DMP400065993	75	104	1.54e-45	142	PGSC0003DMT400094318	24h_c35602_g1_i1$8-4h_c31709_g1_i3
Nitab4.5_0000319g0150.1	PGSC0003DMP400065993	75	104	1.54e-45	142	PGSC0003DMT400094318	24h_c35602_g1_i2$8-4h_c31709_g1_i2
Nitab4.5_0000319g0150.1	PGSC0003DMP400065993	75	104	1.54e-45	142	PGSC0003DMT400094318	24h_c35602_g1_i3$8-4h_c31709_g1_i1
Nitab4.5_0000319g0290.1	PGSC0003DMP400032249	70	230	1.61e-98	288	PGSC0003DMT400047622	24h_c38189_g1_i1$8-24h_c35338_g1_i1
Nitab4.5_0000319g0290.1	PGSC0003DMP400032249	70	230	1.61e-98	288	PGSC0003DMT400047622	24h_c38189_g1_i2$8-48h_c32333_g2_i2
Nitab4.5_0000328g0110.1	PGSC0003DMP400038451	78.759	419	0	667	PGSC0003DMT400057171	4h_c32748_g2_i1$8-4h_c32754_g1_i1
Nitab4.5_0000329g0220.1	PGSC0003DMP400000796	91.367	278	0	517	PGSC0003DMT400001076	48h_c33710_g1_i1$8-48h_c30015_g1_i3
Nitab4.5_0000329g0220.1	PGSC0003DMP400000796	91.367	278	0	517	PGSC0003DMT400001076	48h_c33710_g1_i3$8-4h_c38224_g1_i5
Nitab4.5_0000336g0020.1	PGSC0003DMP400001424	84.831	178	1.22e-96	278	PGSC0003DMT400001927	24h_c43624_g2_i2$8-24h_c44681_g1_i5
Nitab4.5_0000336g0020.1	PGSC0003DMP400001424	84.831	178	1.22e-96	278	PGSC0003DMT400001927	24h_c43624_g2_i4$8-24h_c44681_g1_i6
Nitab4.5_0000336g0020.1	PGSC0003DMP400001424	84.831	178	1.22e-96	278	PGSC0003DMT400001927	ck_c27846_g1_i1$8-24h_c44681_g1_i4
Nitab4.5_0000343g0090.1	PGSC0003DMP400023053	90.521	211	7.08e-135	377	PGSC0003DMT400033858	24h_c32530_g1_i1$8-4h_c25878_g1_i1
Nitab4.5_0000343g0340.1	PGSC0003DMP400028048	26.957	345	6.9e-33	134	PGSC0003DMT400041388	24h_c7277_g1_i1$8-24h_c16812_g1_i1
Nitab4.5_0000343g0340.1	PGSC0003DMP400028048	26.957	345	6.9e-33	134	PGSC0003DMT400041388	ck_c45240_g1_i1$8-4h_c42145_g4_i1
Nitab4.5_0000343g0340.1	PGSC0003DMP400028048	92.424	528	0	1000	PGSC0003DMT400041388	24h_c7277_g1_i1$8-24h_c16812_g1_i1
Nitab4.5_0000343g0340.1	PGSC0003DMP400028048	92.424	528	0	1000	PGSC0003DMT400041388	ck_c45240_g1_i1$8-4h_c42145_g4_i1
Nitab4.5_0000343g0360.1	PGSC0003DMP400050904	71.282	195	2.85e-83	246	PGSC0003DMT400075155	24h_c37548_g1_i1$8-4h_c37956_g2_i1
Nitab4.5_0000343g0360.1	PGSC0003DMP400050904	71.282	195	2.85e-83	246	PGSC0003DMT400075155	24h_c37548_g1_i2$8-ck_c37268_g3_i1
Nitab4.5_0000343g0360.1	PGSC0003DMP400050904	71.282	195	2.85e-83	246	PGSC0003DMT400075155	4h_c30859_g1_i2$8-48h_c38223_g1_i1
Nitab4.5_0000351g0090.1	PGSC0003DMP400028926	89.241	316	0	545	PGSC0003DMT400042642	24h_c33455_g1_i1$8-48h_c40588_g2_i1
Nitab4.5_0000351g0090.1	PGSC0003DMP400028926	89.241	316	0	545	PGSC0003DMT400042642	48h_c71619_g1_i1$8-24h_c38139_g1_i4
Nitab4.5_0000351g0140.1	PGSC0003DMP400004517	70.392	510	0	634	PGSC0003DMT400006523	24h_c34171_g1_i1$8-48h_c39205_g1_i12
Nitab4.5_0000351g0140.1	PGSC0003DMP400004517	70.392	510	0	634	PGSC0003DMT400006523	24h_c42734_g1_i3$8-24h_c40229_g1_i2
Nitab4.5_0000351g0140.1	PGSC0003DMP400004517	70.392	510	0	634	PGSC0003DMT400006523	4h_c40506_g1_i1$8-4h_c40731_g1_i2
Nitab4.5_0000351g0140.1	PGSC0003DMP400004517	70.392	510	0	634	PGSC0003DMT400006523	4h_c40506_g1_i16$8-ck_c38393_g1_i8
Nitab4.5_0000351g0140.1	PGSC0003DMP400004517	70.392	510	0	634	PGSC0003DMT400006523	ck_c47799_g1_i6$8-24h_c40229_g2_i3
Nitab4.5_0000357g0200.1	PGSC0003DMP400050260	71.875	256	1.23e-118	340	PGSC0003DMT400074230	24h_c40678_g1_i1$8-24h_c36142_g1_i3
Nitab4.5_0000357g0200.1	PGSC0003DMP400050260	71.875	256	1.23e-118	340	PGSC0003DMT400074230	24h_c40678_g1_i2$8-4h_c36325_g2_i2
Nitab4.5_0000359g0110.1	PGSC0003DMP400024416	85.039	508	0	903	PGSC0003DMT400035925	4h_c39791_g1_i4$8-4h_c39710_g1_i5
Nitab4.5_0000359g0110.1	PGSC0003DMP400024416	85.039	508	0	903	PGSC0003DMT400035925	ck_c32503_g1_i1$8-48h_c22705_g1_i1
Nitab4.5_0000359g0210.1	PGSC0003DMP400024410	77.511	667	0	1013	PGSC0003DMT400035914	24h_c44588_g5_i1$8-24h_c44910_g1_i2
Nitab4.5_0000359g0210.1	PGSC0003DMP400024410	77.511	667	0	1013	PGSC0003DMT400035914	24h_c48044_g3_i1$8-ck_c42359_g1_i2
Nitab4.5_0000359g0210.1	PGSC0003DMP400024410	77.511	667	0	1013	PGSC0003DMT400035914	48h_c40255_g1_i2$8-48h_c39931_g2_i7
Nitab4.5_0000359g0210.1	PGSC0003DMP400024410	77.511	667	0	1013	PGSC0003DMT400035914	48h_c40255_g1_i4$8-4h_c43332_g1_i1
Nitab4.5_0000359g0210.1	PGSC0003DMP400024410	77.511	667	0	1013	PGSC0003DMT400035914	ck_c49140_g1_i1$8-ck_c42359_g1_i1
Nitab4.5_0000363g0120.1	PGSC0003DMP400012921	90.656	1295	0	2327	PGSC0003DMT400018820	24h_c49130_g1_i3$8-24h_c47212_g1_i1
Nitab4.5_0000363g0120.1	PGSC0003DMP400012921	90.656	1295	0	2327	PGSC0003DMT400018820	24h_c64977_g1_i1$8-48h_c35175_g1_i2
Nitab4.5_0000363g0120.1	PGSC0003DMP400012921	90.656	1295	0	2327	PGSC0003DMT400018820	24h_c75175_g1_i1$8-24h_c47212_g1_i2
Nitab4.5_0000363g0120.1	PGSC0003DMP400012921	90.656	1295	0	2327	PGSC0003DMT400018820	48h_c40780_g1_i3$8-4h_c38876_g3_i5
Nitab4.5_0000363g0120.1	PGSC0003DMP400012921	90.656	1295	0	2327	PGSC0003DMT400018820	48h_c42142_g1_i1$8-24h_c47212_g1_i3
Nitab4.5_0000363g0120.1	PGSC0003DMP400012921	90.656	1295	0	2327	PGSC0003DMT400018820	48h_c6087_g1_i1$8-ck_c38400_g6_i1
Nitab4.5_0000363g0120.1	PGSC0003DMP400012921	90.656	1295	0	2327	PGSC0003DMT400018820	4h_c44036_g1_i2$8-4h_c44391_g1_i1
Nitab4.5_0000363g0120.1	PGSC0003DMP400012921	90.656	1295	0	2327	PGSC0003DMT400018820	ck_c49426_g1_i4$8-48h_c42045_g1_i7
Nitab4.5_0000368g0200.1	PGSC0003DMP400005073	87.059	170	5.17e-107	303	PGSC0003DMT400007287	24h_c37761_g1_i2$8-48h_c31563_g1_i1
Nitab4.5_0000368g0200.1	PGSC0003DMP400005073	87.059	170	5.17e-107	303	PGSC0003DMT400007287	24h_c39975_g1_i2$8-48h_c41123_g4_i1
Nitab4.5_0000368g0200.1	PGSC0003DMP400005073	87.059	170	5.17e-107	303	PGSC0003DMT400007287	24h_c39975_g1_i3$8-24h_c44117_g1_i1
Nitab4.5_0000368g0400.1	PGSC0003DMP400042959	87.421	159	1.04e-100	287	PGSC0003DMT400063774	24h_c38631_g1_i1$8-24h_c36260_g1_i1
Nitab4.5_0000368g0400.1	PGSC0003DMP400042959	87.421	159	1.04e-100	287	PGSC0003DMT400063774	24h_c38631_g1_i2$8-4h_c36445_g1_i3
Nitab4.5_0000368g0400.1	PGSC0003DMP400042959	87.421	159	1.04e-100	287	PGSC0003DMT400063774	24h_c38631_g1_i3$8-24h_c36260_g1_i2
Nitab4.5_0000368g0400.1	PGSC0003DMP400042959	87.421	159	1.04e-100	287	PGSC0003DMT400063774	24h_c38631_g1_i4$8-4h_c36445_g1_i10
Nitab4.5_0000368g0400.1	PGSC0003DMP400042959	87.421	159	1.04e-100	287	PGSC0003DMT400063774	4h_c37178_g1_i1$8-4h_c36445_g1_i9
Nitab4.5_0000368g0400.1	PGSC0003DMP400042959	87.421	159	1.04e-100	287	PGSC0003DMT400063774	4h_c37178_g1_i7$8-4h_c36445_g1_i11
Nitab4.5_0000394g0080.1	PGSC0003DMP400014707	64.912	57	7.31e-13	57.8	PGSC0003DMT400021604	48h_c37642_g2_i1$8-4h_c29604_g1_i1
Nitab4.5_0000394g0080.1	PGSC0003DMP400014707	64.912	57	7.31e-13	57.8	PGSC0003DMT400021604	ck_c31441_g1_i2$8-48h_c29681_g4_i2
Nitab4.5_0000404g0110.1	PGSC0003DMP400024633	87.633	283	0	499	PGSC0003DMT400036329	4h_c32813_g2_i2$8-4h_c27741_g1_i1
Nitab4.5_0000404g0110.1	PGSC0003DMP400024633	87.633	283	0	499	PGSC0003DMT400036329	4h_c34427_g1_i2$8-ck_c40304_g1_i12
Nitab4.5_0000404g0110.1	PGSC0003DMP400024633	87.633	283	0	499	PGSC0003DMT400036329	ck_c36947_g1_i1$8-ck_c30078_g1_i1
Nitab4.5_0000404g0110.1	PGSC0003DMP400024633	87.633	283	0	499	PGSC0003DMT400036329	ck_c38328_g1_i1$8-48h_c32048_g1_i2
Nitab4.5_0000404g0110.1	PGSC0003DMP400024633	87.633	283	0	499	PGSC0003DMT400036329	ck_c38328_g1_i3$8-ck_c40304_g1_i8
Nitab4.5_0000412g0010.1	PGSC0003DMP400043872	77.612	201	1.04e-90	264	PGSC0003DMT400065067	48h_c28578_g1_i1$8-24h_c38611_g1_i1
Nitab4.5_0000412g0010.1	PGSC0003DMP400043872	77.612	201	1.04e-90	264	PGSC0003DMT400065067	4h_c31729_g1_i1$8-24h_c38611_g1_i2
Nitab4.5_0000420g0010.1	PGSC0003DMP400026516	86.689	601	0	1046	PGSC0003DMT400039054	4h_c37706_g1_i1$8-4h_c38935_g1_i2
Nitab4.5_0000420g0010.1	PGSC0003DMP400026516	86.689	601	0	1046	PGSC0003DMT400039054	4h_c37706_g2_i1$8-4h_c38935_g2_i1
Nitab4.5_0000420g0010.1	PGSC0003DMP400026516	86.689	601	0	1046	PGSC0003DMT400039054	ck_c17516_g1_i1$8-48h_c63758_g1_i1
Nitab4.5_0000420g0010.1	PGSC0003DMP400026516	86.689	601	0	1046	PGSC0003DMT400039054	ck_c62938_g1_i1$8-24h_c80299_g1_i1
Nitab4.5_0000451g0050.1	PGSC0003DMP400002800	88.966	580	0	1080	PGSC0003DMT400003933	24h_c10795_g2_i1$8-4h_c346_g1_i1
Nitab4.5_0000451g0050.1	PGSC0003DMP400002800	88.966	580	0	1080	PGSC0003DMT400003933	24h_c44730_g1_i1$8-4h_c39658_g1_i1
Nitab4.5_0000455g0050.1	PGSC0003DMP400001282	37.391	115	2.42e-23	94	PGSC0003DMT400001727	24h_c48294_g3_i1$8-24h_c44639_g1_i5
Nitab4.5_0000455g0050.1	PGSC0003DMP400001282	37.391	115	2.42e-23	94	PGSC0003DMT400001727	24h_c48294_g3_i11$8-ck_c42105_g2_i13
Nitab4.5_0000455g0050.1	PGSC0003DMP400001282	37.391	115	2.42e-23	94	PGSC0003DMT400001727	4h_c41312_g1_i1$8-ck_c42105_g2_i14
Nitab4.5_0000455g0050.1	PGSC0003DMP400001282	37.391	115	2.42e-23	94	PGSC0003DMT400001727	4h_c41312_g1_i15$8-4h_c45181_g1_i18
Nitab4.5_0000455g0050.1	PGSC0003DMP400001282	37.391	115	2.42e-23	94	PGSC0003DMT400001727	4h_c41312_g1_i7$8-24h_c44639_g1_i7
Nitab4.5_0000455g0050.1	PGSC0003DMP400001282	37.391	115	2.42e-23	94	PGSC0003DMT400001727	4h_c44968_g1_i15$8-4h_c45181_g1_i10
Nitab4.5_0000455g0050.1	PGSC0003DMP400059915	35.906	298	6.74e-69	224	PGSC0003DMT400088240	24h_c46338_g1_i2$8-24h_c31698_g1_i1
Nitab4.5_0000456g0140.1	PGSC0003DMP400029580	77.202	193	1.56e-95	277	PGSC0003DMT400043595	4h_c29654_g1_i1$8-ck_c29248_g1_i1
Nitab4.5_0000459g0060.1	PGSC0003DMP400033606	84.527	349	0	564	PGSC0003DMT400049793	24h_c37483_g1_i2$8-ck_c40202_g2_i1
Nitab4.5_0000459g0060.1	PGSC0003DMP400033606	84.527	349	0	564	PGSC0003DMT400049793	24h_c49038_g3_i1$8-ck_c40202_g2_i6
Nitab4.5_0000459g0060.1	PGSC0003DMP400033606	84.527	349	0	564	PGSC0003DMT400049793	48h_c39263_g4_i1$8-24h_c43908_g3_i11
Nitab4.5_0000459g0060.1	PGSC0003DMP400033606	84.527	349	0	564	PGSC0003DMT400049793	4h_c28528_g2_i2$8-4h_c29082_g1_i1
Nitab4.5_0000462g0040.1	PGSC0003DMP400046475	81.984	383	0	583	PGSC0003DMT400068788	ck_c40681_g1_i1$8-ck_c37115_g1_i1
Nitab4.5_0000463g0070.1	PGSC0003DMP400052792	84.289	401	0	642	PGSC0003DMT400077989	48h_c16611_g2_i1$8-48h_c14751_g1_i1
Nitab4.5_0000463g0070.1	PGSC0003DMP400052792	84.289	401	0	642	PGSC0003DMT400077989	48h_c36262_g1_i1$8-24h_c41355_g1_i1
Nitab4.5_0000463g0070.1	PGSC0003DMP400052792	84.289	401	0	642	PGSC0003DMT400077989	48h_c36262_g1_i3$8-24h_c41355_g1_i3
Nitab4.5_0000472g0020.1	PGSC0003DMP400058597	72.549	408	0	533	PGSC0003DMT400086922	24h_c44503_g2_i1$8-4h_c38726_g1_i1
Nitab4.5_0000472g0020.1	PGSC0003DMP400058597	72.549	408	0	533	PGSC0003DMT400086922	4h_c38747_g1_i1$8-4h_c38726_g1_i2
Nitab4.5_0000472g0340.1	PGSC0003DMP400021794	28.571	168	1.76e-12	64.3	PGSC0003DMT400032087	24h_c34243_g1_i1$8-24h_c33701_g1_i1
Nitab4.5_0000482g0280.1	PGSC0003DMP400001352	89.407	472	0	866	PGSC0003DMT400001833	4h_c38772_g1_i1$8-4h_c38891_g1_i1
Nitab4.5_0000483g0140.1	PGSC0003DMP400034270	94.179	481	0	902	PGSC0003DMT400050770	24h_c44959_g1_i3$8-4h_c40730_g1_i2
Nitab4.5_0000483g0140.1	PGSC0003DMP400034270	94.179	481	0	902	PGSC0003DMT400050770	4h_c40289_g1_i3$8-4h_c40730_g1_i1
Nitab4.5_0000483g0140.1	PGSC0003DMP400034270	94.179	481	0	902	PGSC0003DMT400050770	4h_c40289_g1_i9$8-4h_c40730_g2_i2
Nitab4.5_0000495g0090.1	PGSC0003DMP400032538	91.335	427	0	789	PGSC0003DMT400048045	24h_c44006_g1_i1$8-48h_c36810_g2_i1
Nitab4.5_0000495g0090.1	PGSC0003DMP400032538	91.335	427	0	789	PGSC0003DMT400048045	48h_c38023_g1_i2$8-48h_c36810_g2_i6
Nitab4.5_0000496g0240.1	PGSC0003DMP400040577	88.014	584	0	1052	PGSC0003DMT400060290	24h_c45250_g1_i2$8-24h_c42494_g1_i3
Nitab4.5_0000496g0240.1	PGSC0003DMP400040577	88.014	584	0	1052	PGSC0003DMT400060290	24h_c45250_g1_i4$8-4h_c42890_g1_i4
Nitab4.5_0000496g0240.1	PGSC0003DMP400040577	88.014	584	0	1052	PGSC0003DMT400060290	4h_c41992_g2_i2$8-24h_c42494_g1_i1
Nitab4.5_0000496g0240.1	PGSC0003DMP400040577	88.014	584	0	1052	PGSC0003DMT400060290	4h_c41992_g3_i2$8-4h_c42890_g1_i7
Nitab4.5_0000500g0160.1	PGSC0003DMP400045555	73.855	1048	0	1523	PGSC0003DMT400067504	24h_c45767_g2_i1$8-24h_c82319_g1_i1
Nitab4.5_0000500g0160.1	PGSC0003DMP400045555	73.855	1048	0	1523	PGSC0003DMT400067504	24h_c48797_g1_i3$8-48h_c42073_g1_i2
Nitab4.5_0000500g0160.1	PGSC0003DMP400045555	73.855	1048	0	1523	PGSC0003DMT400067504	48h_c31425_g1_i1$8-48h_c32592_g1_i1
Nitab4.5_0000527g0200.1	PGSC0003DMP400033266	80.153	131	3.86e-62	186	PGSC0003DMT400049257	24h_c21813_g2_i1$8-48h_c31060_g1_i3
Nitab4.5_0000527g0200.1	PGSC0003DMP400033266	80.153	131	3.86e-62	186	PGSC0003DMT400049257	48h_c30221_g1_i1$8-4h_c33562_g2_i1
Nitab4.5_0000527g0200.1	PGSC0003DMP400033266	80.153	131	3.86e-62	186	PGSC0003DMT400049257	48h_c30221_g1_i2$8-24h_c35155_g1_i2
Nitab4.5_0000528g0100.1	PGSC0003DMP400055936	69.355	62	1.25e-27	97.8	PGSC0003DMT400083263	ck_c27780_g1_i1$8-ck_c14228_g1_i1
Nitab4.5_0000532g0070.1	PGSC0003DMP400032188	91.667	468	0	897	PGSC0003DMT400047537	48h_c38758_g1_i9$8-4h_c42388_g1_i3
Nitab4.5_0000532g0070.1	PGSC0003DMP400032188	91.667	468	0	897	PGSC0003DMT400047537	4h_c41874_g2_i3$8-4h_c42388_g1_i5
Nitab4.5_0000532g0070.1	PGSC0003DMP400032188	91.667	468	0	897	PGSC0003DMT400047537	4h_c41874_g2_i5$8-24h_c46697_g1_i1
Nitab4.5_0000532g0070.1	PGSC0003DMP400032189	92.228	386	0	746	PGSC0003DMT400047538	4h_c41874_g2_i2$8-4h_c42388_g1_i6
Nitab4.5_0000543g0120.1	PGSC0003DMP400016388	93.793	435	0	810	PGSC0003DMT400024018	4h_c39026_g1_i1$8-4h_c40191_g1_i1
Nitab4.5_0000543g0120.1	PGSC0003DMP400016388	93.793	435	0	810	PGSC0003DMT400024018	ck_c30809_g1_i1$8-24h_c37308_g1_i2
Nitab4.5_0000551g0070.1	PGSC0003DMP400055233	91.589	428	0	824	PGSC0003DMT400081788	4h_c41809_g1_i6$8-4h_c41405_g1_i7
Nitab4.5_0000551g0070.1	PGSC0003DMP400055233	91.589	428	0	824	PGSC0003DMT400081788	ck_c47593_g1_i10$8-24h_c43694_g1_i2
Nitab4.5_0000551g0070.1	PGSC0003DMP400055233	91.589	428	0	824	PGSC0003DMT400081788	ck_c47593_g1_i11$8-4h_c41405_g1_i8
Nitab4.5_0000551g0070.1	PGSC0003DMP400055233	91.589	428	0	824	PGSC0003DMT400081788	ck_c47593_g1_i6$8-ck_c39395_g1_i5
Nitab4.5_0000551g0070.1	PGSC0003DMP400055233	91.589	428	0	824	PGSC0003DMT400081788	ck_c47593_g1_i8$8-4h_c41405_g1_i3
Nitab4.5_0000564g0190.1	PGSC0003DMP400002556	77.596	183	2.55e-93	274	PGSC0003DMT400003584	24h_c23217_g1_i1$8-24h_c17198_g1_i1
Nitab4.5_0000565g0230.1	PGSC0003DMP400043636	54.717	106	5.18e-27	96.3	PGSC0003DMT400064728	24h_c34986_g1_i1$8-48h_c21033_g1_i1
Nitab4.5_0000565g0230.1	PGSC0003DMP400043636	54.717	106	5.18e-27	96.3	PGSC0003DMT400064728	24h_c34986_g1_i2$8-24h_c28572_g1_i2
Nitab4.5_0000568g0010.1	PGSC0003DMP400002390	79.787	188	1.94e-106	303	PGSC0003DMT400003364	24h_c36176_g1_i1$8-24h_c35415_g1_i1
Nitab4.5_0000568g0010.1	PGSC0003DMP400002390	79.787	188	1.94e-106	303	PGSC0003DMT400003364	4h_c29360_g1_i1$8-4h_c32724_g1_i1
Nitab4.5_0000569g0020.1	PGSC0003DMP400020499	61.472	231	1.87e-81	243	PGSC0003DMT400030168	24h_c38060_g1_i1$8-4h_c34186_g1_i2
Nitab4.5_0000569g0020.1	PGSC0003DMP400020499	61.472	231	1.87e-81	243	PGSC0003DMT400030168	24h_c38060_g1_i2$8-4h_c34186_g1_i1
Nitab4.5_0000588g0050.1	PGSC0003DMP400017630	91.247	457	0	863	PGSC0003DMT400025850	ck_c36954_g1_i2$8-ck_c41831_g1_i4
Nitab4.5_0000588g0050.1	PGSC0003DMP400017631	85.681	852	0	1478	PGSC0003DMT400025851	4h_c29928_g1_i3$8-24h_c46681_g1_i2
Nitab4.5_0000588g0050.1	PGSC0003DMP400017631	85.681	852	0	1478	PGSC0003DMT400025851	4h_c29928_g1_i6$8-48h_c41373_g1_i1
Nitab4.5_0000588g0160.1	PGSC0003DMP400017605	70.548	438	0	565	PGSC0003DMT400025823	24h_c35318_g1_i1$8-ck_c37110_g4_i1
Nitab4.5_0000588g0160.1	PGSC0003DMP400017605	70.548	438	0	565	PGSC0003DMT400025823	48h_c29011_g2_i1$8-4h_c37159_g1_i3
Nitab4.5_0000588g0160.1	PGSC0003DMP400017605	70.548	438	0	565	PGSC0003DMT400025823	48h_c29011_g2_i2$8-ck_c37110_g2_i2
Nitab4.5_0000588g0160.1	PGSC0003DMP400017605	70.548	438	0	565	PGSC0003DMT400025823	4h_c31631_g1_i1$8-4h_c37159_g1_i4
Nitab4.5_0000588g0160.1	PGSC0003DMP400051048	61.485	431	1.67e-170	482	PGSC0003DMT400075384	24h_c35318_g1_i4$8-24h_c39598_g2_i1
Nitab4.5_0000588g0160.1	PGSC0003DMP400051048	61.485	431	1.67e-170	482	PGSC0003DMT400075384	4h_c31631_g1_i4$8-ck_c37110_g3_i1
Nitab4.5_0000600g0080.1	PGSC0003DMP400019030	75.904	249	5.67e-129	364	PGSC0003DMT400027932	24h_c26683_g1_i1$8-ck_c18048_g2_i1
Nitab4.5_0000600g0080.1	PGSC0003DMP400019030	75.904	249	5.67e-129	364	PGSC0003DMT400027932	4h_c29437_g2_i1$8-ck_c18048_g1_i1
Nitab4.5_0000604g0140.1	PGSC0003DMP400044175	76.243	362	0	547	PGSC0003DMT400065492	4h_c31385_g1_i1$8-24h_c72604_g1_i1
Nitab4.5_0000618g0120.1	PGSC0003DMP400041772	81.481	135	1.02e-76	231	PGSC0003DMT400062076	24h_c43528_g1_i2$8-24h_c42951_g1_i21
Nitab4.5_0000622g0070.1	PGSC0003DMP400007637	90.372	592	0	1082	PGSC0003DMT400010957	24h_c46885_g2_i1$8-4h_c42965_g4_i1
Nitab4.5_0000622g0070.1	PGSC0003DMP400007637	90.372	592	0	1082	PGSC0003DMT400010957	48h_c39275_g3_i1$8-24h_c44124_g1_i3
Nitab4.5_0000624g0040.1	PGSC0003DMP400026770	92.857	476	0	813	PGSC0003DMT400039486	24h_c44790_g1_i1$8-4h_c40670_g2_i1
Nitab4.5_0000624g0040.1	PGSC0003DMP400026770	92.857	476	0	813	PGSC0003DMT400039486	4h_c42541_g3_i3$8-4h_c40670_g2_i2
Nitab4.5_0000630g0080.1	PGSC0003DMP400015816	72.093	129	1.65e-51	159	PGSC0003DMT400023222	4h_c28103_g1_i1$8-4h_c42039_g3_i1
Nitab4.5_0000630g0080.1	PGSC0003DMP400015816	72.093	129	1.65e-51	159	PGSC0003DMT400023222	4h_c28103_g1_i2$8-4h_c42039_g3_i2
Nitab4.5_0000635g0060.1	PGSC0003DMP400037563	94.586	314	0	595	PGSC0003DMT400055781	24h_c41824_g2_i1$8-4h_c40223_g1_i10
Nitab4.5_0000635g0060.1	PGSC0003DMP400037563	94.586	314	0	595	PGSC0003DMT400055781	48h_c38355_g1_i1$8-24h_c42619_g1_i7
Nitab4.5_0000635g0060.1	PGSC0003DMP400037563	94.586	314	0	595	PGSC0003DMT400055781	ck_c43637_g2_i1$8-48h_c38618_g2_i4
Nitab4.5_0000635g0060.1	PGSC0003DMP400037563	94.586	314	0	595	PGSC0003DMT400055781	ck_c43637_g2_i3$8-ck_c35329_g1_i1
Nitab4.5_0000635g0060.1	PGSC0003DMP400037563	94.586	314	0	595	PGSC0003DMT400055781	ck_c43637_g4_i1$8-24h_c42619_g1_i2
Nitab4.5_0000639g0080.1	PGSC0003DMP400015057	77.203	715	0	1099	PGSC0003DMT400022096	48h_c40877_g2_i1$8-24h_c46269_g1_i1
Nitab4.5_0000639g0080.1	PGSC0003DMP400015057	77.203	715	0	1099	PGSC0003DMT400022096	48h_c40877_g2_i4$8-48h_c39731_g2_i6
Nitab4.5_0000645g0030.1	PGSC0003DMP400028282	69.466	131	1.49e-60	185	PGSC0003DMT400041747	24h_c29163_g1_i1$8-48h_c30981_g4_i1
Nitab4.5_0000645g0030.1	PGSC0003DMP400028282	69.466	131	1.49e-60	185	PGSC0003DMT400041747	48h_c32845_g1_i1$8-48h_c30981_g1_i3
Nitab4.5_0000645g0030.1	PGSC0003DMP400028282	69.466	131	1.49e-60	185	PGSC0003DMT400041747	48h_c32845_g5_i1$8-24h_c29478_g1_i1
Nitab4.5_0000645g0030.1	PGSC0003DMP400028282	69.466	131	1.49e-60	185	PGSC0003DMT400041747	4h_c39041_g3_i1$8-48h_c30981_g1_i1
Nitab4.5_0000645g0030.1	PGSC0003DMP400028282	69.466	131	1.49e-60	185	PGSC0003DMT400041747	ck_c39187_g1_i1$8-24h_c38249_g5_i2
Nitab4.5_0000652g0060.1	PGSC0003DMP400019453	66.505	412	6.25e-168	475	PGSC0003DMT400028620	24h_c41322_g1_i1$8-24h_c39976_g1_i2
Nitab4.5_0000652g0060.1	PGSC0003DMP400019453	66.505	412	6.25e-168	475	PGSC0003DMT400028620	24h_c42936_g1_i2$8-24h_c42984_g1_i1
Nitab4.5_0000652g0060.1	PGSC0003DMP400019453	66.505	412	6.25e-168	475	PGSC0003DMT400028620	48h_c33345_g2_i1$8-ck_c34658_g1_i1
Nitab4.5_0000652g0060.1	PGSC0003DMP400019453	66.505	412	6.25e-168	475	PGSC0003DMT400028620	ck_c44662_g1_i4$8-24h_c42984_g1_i2
Nitab4.5_0000662g0060.1	PGSC0003DMP400062865	69.369	111	2.35e-42	135	PGSC0003DMT400091190	24h_c42991_g3_i1$8-4h_c29727_g1_i2
Nitab4.5_0000662g0060.1	PGSC0003DMP400062865	69.369	111	2.35e-42	135	PGSC0003DMT400091190	48h_c26769_g1_i1$8-48h_c11424_g1_i1
Nitab4.5_0000663g0110.1	PGSC0003DMP400004803	73.876	356	2.64e-167	476	PGSC0003DMT400006919	4h_c40876_g1_i2$8-24h_c41399_g1_i3
Nitab4.5_0000663g0110.1	PGSC0003DMP400004804	73.876	356	1.09e-167	476	PGSC0003DMT400006920	24h_c45217_g1_i2$8-4h_c44761_g2_i3
Nitab4.5_0000663g0110.1	PGSC0003DMP400004804	73.876	356	1.09e-167	476	PGSC0003DMT400006920	24h_c45217_g1_i3$8-4h_c44761_g2_i2
Nitab4.5_0000697g0070.1	PGSC0003DMP400042149	80.769	182	5.33e-98	281	PGSC0003DMT400062598	24h_c48514_g2_i1$8-ck_c24615_g1_i1
Nitab4.5_0000697g0070.1	PGSC0003DMP400042149	80.769	182	5.33e-98	281	PGSC0003DMT400062598	48h_c40138_g8_i1$8-4h_c41268_g1_i1
Nitab4.5_0000697g0070.1	PGSC0003DMP400042149	80.769	182	5.33e-98	281	PGSC0003DMT400062598	48h_c41025_g1_i2$8-4h_c43823_g3_i1
Nitab4.5_0000697g0070.1	PGSC0003DMP400042149	80.769	182	5.33e-98	281	PGSC0003DMT400062598	ck_c47757_g4_i2$8-48h_c35870_g2_i1
Nitab4.5_0000697g0070.1	PGSC0003DMP400042149	80.769	182	5.33e-98	281	PGSC0003DMT400062598	ck_c56103_g1_i1$8-48h_c20298_g1_i2
Nitab4.5_0000703g0110.1	PGSC0003DMP400044312	96.196	184	1.17e-135	380	PGSC0003DMT400065679	24h_c38637_g1_i2$8-24h_c34925_g1_i1
Nitab4.5_0000703g0110.1	PGSC0003DMP400044312	96.196	184	1.17e-135	380	PGSC0003DMT400065679	24h_c41473_g3_i3$8-24h_c36626_g3_i2
Nitab4.5_0000705g0140.1	PGSC0003DMP400015660	75.51	49	4.04e-19	73.6	PGSC0003DMT400022995	24h_c512_g1_i1$8-ck_c22544_g1_i2
Nitab4.5_0000705g0140.1	PGSC0003DMP400015660	75.51	49	4.04e-19	73.6	PGSC0003DMT400022995	24h_c57508_g1_i1$8-ck_c22544_g1_i1
Nitab4.5_0000715g0160.1	PGSC0003DMP400037819	94.314	510	0	1011	PGSC0003DMT400056192	48h_c35885_g2_i1$8-48h_c41113_g7_i2
Nitab4.5_0000715g0160.1	PGSC0003DMP400037819	94.314	510	0	1011	PGSC0003DMT400056192	4h_c42331_g2_i4$8-4h_c40483_g2_i1
Nitab4.5_0000718g0110.1	PGSC0003DMP400068830	62.466	365	1.34e-136	393	PGSC0003DMT400097155	24h_c40314_g1_i1$8-ck_c31111_g3_i3
Nitab4.5_0000718g0110.1	PGSC0003DMP400068830	62.466	365	1.34e-136	393	PGSC0003DMT400097155	24h_c40314_g2_i1$8-4h_c35450_g2_i1
Nitab4.5_0000718g0110.1	PGSC0003DMP400068830	62.466	365	1.34e-136	393	PGSC0003DMT400097155	4h_c34661_g2_i2$8-24h_c34725_g1_i2
Nitab4.5_0000718g0110.1	PGSC0003DMP400068830	62.466	365	1.34e-136	393	PGSC0003DMT400097155	4h_c34661_g2_i3$8-4h_c35450_g2_i6
Nitab4.5_0000723g0160.1	PGSC0003DMP400006286	79.762	84	2.68e-22	87.8	PGSC0003DMT400009069	48h_c13941_g1_i1$8-4h_c33373_g2_i2
Nitab4.5_0000727g0010.1	PGSC0003DMP400022664	73.256	86	3.38e-37	120	PGSC0003DMT400033320	4h_c34056_g2_i1$8-ck_c38683_g3_i2
Nitab4.5_0000742g0110.1	PGSC0003DMP400053161	79.688	192	1.72e-107	306	PGSC0003DMT400078463	24h_c19492_g1_i1$8-24h_c26460_g2_i1
Nitab4.5_0000742g0110.1	PGSC0003DMP400053161	79.688	192	1.72e-107	306	PGSC0003DMT400078463	24h_c19492_g1_i2$8-24h_c26460_g2_i2
Nitab4.5_0000754g0180.1	PGSC0003DMP400037344	62.821	156	1.22e-59	182	PGSC0003DMT400055482	4h_c31245_g1_i2$8-ck_c32402_g1_i2
Nitab4.5_0000754g0180.1	PGSC0003DMP400037344	62.821	156	1.22e-59	182	PGSC0003DMT400055482	ck_c37935_g1_i1$8-48h_c31260_g1_i1
Nitab4.5_0000754g0180.1	PGSC0003DMP400037344	62.821	156	1.22e-59	182	PGSC0003DMT400055482	ck_c37935_g1_i2$8-48h_c31260_g1_i2
Nitab4.5_0000755g0190.1	PGSC0003DMP400045764	61.194	134	3.9e-47	149	PGSC0003DMT400067780	48h_c22428_g1_i1$8-4h_c27719_g1_i1
Nitab4.5_0000759g0040.1	PGSC0003DMP400034918	76.871	294	3.84e-159	445	PGSC0003DMT400051852	24h_c37907_g1_i1$8-48h_c33987_g1_i1
Nitab4.5_0000763g0030.1	PGSC0003DMP400047815	87.024	578	0	971	PGSC0003DMT400070732	24h_c45598_g2_i3$8-4h_c42013_g1_i5
Nitab4.5_0000763g0030.1	PGSC0003DMP400047815	87.024	578	0	971	PGSC0003DMT400070732	48h_c39183_g1_i2$8-48h_c39375_g3_i2
Nitab4.5_0000763g0030.1	PGSC0003DMP400047815	87.024	578	0	971	PGSC0003DMT400070732	4h_c38701_g1_i3$8-ck_c40240_g2_i3
Nitab4.5_0000763g0030.1	PGSC0003DMP400047815	87.024	578	0	971	PGSC0003DMT400070732	4h_c38701_g2_i2$8-4h_c42013_g1_i2
Nitab4.5_0000770g0130.1	PGSC0003DMP400019557	80.466	686	0	1123	PGSC0003DMT400028763	24h_c39481_g1_i1$8-24h_c61428_g1_i1
Nitab4.5_0000782g0010.1	PGSC0003DMP400018009	74.37	238	1.53e-118	337	PGSC0003DMT400026369	24h_c36739_g1_i1$8-4h_c30797_g1_i2
Nitab4.5_0000782g0010.1	PGSC0003DMP400018009	74.37	238	1.53e-118	337	PGSC0003DMT400026369	24h_c36739_g1_i2$8-24h_c34388_g1_i2
Nitab4.5_0000782g0010.1	PGSC0003DMP400018009	74.37	238	1.53e-118	337	PGSC0003DMT400026369	24h_c48351_g2_i2$8-4h_c42655_g1_i3
Nitab4.5_0000782g0010.1	PGSC0003DMP400018009	74.37	238	1.53e-118	337	PGSC0003DMT400026369	24h_c48351_g2_i6$8-ck_c41582_g2_i3
Nitab4.5_0000782g0010.1	PGSC0003DMP400018009	74.37	238	1.53e-118	337	PGSC0003DMT400026369	24h_c48351_g3_i1$8-24h_c47415_g1_i7
Nitab4.5_0000782g0010.1	PGSC0003DMP400018009	74.37	238	1.53e-118	337	PGSC0003DMT400026369	48h_c41435_g1_i3$8-48h_c40860_g1_i10
Nitab4.5_0000782g0010.1	PGSC0003DMP400018009	74.37	238	1.53e-118	337	PGSC0003DMT400026369	48h_c41435_g1_i5$8-24h_c47415_g1_i5
Nitab4.5_0000782g0010.1	PGSC0003DMP400018009	74.37	238	1.53e-118	337	PGSC0003DMT400026369	48h_c41435_g1_i6$8-48h_c40860_g1_i1
Nitab4.5_0000782g0010.1	PGSC0003DMP400018009	74.37	238	1.53e-118	337	PGSC0003DMT400026369	48h_c41435_g1_i7$8-24h_c47415_g1_i4
Nitab4.5_0000782g0010.1	PGSC0003DMP400018009	74.37	238	1.53e-118	337	PGSC0003DMT400026369	4h_c27302_g1_i1$8-24h_c34388_g1_i1
Nitab4.5_0000782g0010.1	PGSC0003DMP400018009	74.37	238	1.53e-118	337	PGSC0003DMT400026369	4h_c41776_g1_i3$8-24h_c47415_g1_i1
Nitab4.5_0000782g0010.1	PGSC0003DMP400018009	74.37	238	1.53e-118	337	PGSC0003DMT400026369	ck_c47493_g1_i3$8-ck_c41582_g2_i1
Nitab4.5_0000824g0040.1	PGSC0003DMP400020149	82.493	377	0	624	PGSC0003DMT400029591	24h_c42451_g1_i1$8-24h_c40908_g1_i1
Nitab4.5_0000824g0040.1	PGSC0003DMP400020149	82.493	377	0	624	PGSC0003DMT400029591	24h_c42451_g1_i4$8-4h_c36476_g1_i2
Nitab4.5_0000844g0330.1	PGSC0003DMP400012984	85.294	544	0	946	PGSC0003DMT400018911	48h_c39804_g3_i1$8-48h_c39730_g2_i3
Nitab4.5_0000844g0330.1	PGSC0003DMP400012984	85.294	544	0	946	PGSC0003DMT400018911	4h_c44961_g2_i2$8-48h_c39730_g2_i6
Nitab4.5_0000852g0130.1	PGSC0003DMP400042569	72.747	466	0	664	PGSC0003DMT400063237	4h_c37685_g1_i1$8-4h_c37968_g1_i2
Nitab4.5_0000852g0130.1	PGSC0003DMP400042569	72.747	466	0	664	PGSC0003DMT400063237	4h_c37685_g1_i2$8-24h_c35834_g1_i1
Nitab4.5_0000859g0300.1	PGSC0003DMP400045039	76.515	132	1.01e-66	198	PGSC0003DMT400066798	4h_c30018_g1_i1$8-ck_c29046_g1_i1
Nitab4.5_0000860g0130.1	PGSC0003DMP400026133	81.69	426	0	712	PGSC0003DMT400038462	24h_c42593_g1_i2$8-24h_c41214_g1_i2
Nitab4.5_0000860g0130.1	PGSC0003DMP400026133	81.69	426	0	712	PGSC0003DMT400038462	24h_c42593_g1_i6$8-24h_c41214_g1_i1
Nitab4.5_0000875g0030.1	PGSC0003DMP400010464	75.51	196	3.36e-99	286	PGSC0003DMT400015111	24h_c42317_g1_i1$8-4h_c41113_g2_i1
Nitab4.5_0000880g0040.1	PGSC0003DMP400036230	82.39	159	4.17e-80	235	PGSC0003DMT400053731	24h_c35134_g1_i1$8-24h_c35030_g1_i1
Nitab4.5_0000880g0040.1	PGSC0003DMP400036230	82.39	159	4.17e-80	235	PGSC0003DMT400053731	4h_c38089_g2_i2$8-4h_c32605_g1_i4
Nitab4.5_0000880g0040.1	PGSC0003DMP400036230	82.39	159	4.17e-80	235	PGSC0003DMT400053731	4h_c38089_g2_i4$8-4h_c32605_g1_i1
Nitab4.5_0000880g0080.1	PGSC0003DMP400036214	77.451	1020	0	1568	PGSC0003DMT400053696	24h_c40765_g4_i2$8-4h_c37512_g4_i1
Nitab4.5_0000888g0020.1	PGSC0003DMP400027271	71.892	185	9.38e-84	245	PGSC0003DMT400040206	24h_c43128_g1_i1$8-24h_c42543_g1_i4
Nitab4.5_0000888g0020.1	PGSC0003DMP400027271	71.892	185	9.38e-84	245	PGSC0003DMT400040206	24h_c43128_g1_i4$8-24h_c42543_g1_i5
Nitab4.5_0000888g0030.1	PGSC0003DMP400044037	75.862	493	0	672	PGSC0003DMT400065312	24h_c42634_g5_i7$8-48h_c38316_g2_i1
Nitab4.5_0000888g0030.1	PGSC0003DMP400044038	73.622	508	0	662	PGSC0003DMT400065313	24h_c42634_g5_i1$8-24h_c43549_g1_i2
Nitab4.5_0000888g0030.1	PGSC0003DMP400044038	73.622	508	0	662	PGSC0003DMT400065313	24h_c42634_g5_i4$8-24h_c43549_g1_i1
Nitab4.5_0000888g0030.1	PGSC0003DMP400044038	73.622	508	0	662	PGSC0003DMT400065313	24h_c42634_g5_i5$8-24h_c43549_g1_i4
Nitab4.5_0000888g0030.1	PGSC0003DMP400044038	73.622	508	0	662	PGSC0003DMT400065313	4h_c43209_g5_i11$8-4h_c43401_g3_i1
Nitab4.5_0000888g0030.1	PGSC0003DMP400044038	73.622	508	0	662	PGSC0003DMT400065313	4h_c43209_g5_i6$8-4h_c43401_g1_i3
Nitab4.5_0000895g0250.1	PGSC0003DMP400047178	82.989	435	0	750	PGSC0003DMT400069822	48h_c42208_g7_i1$8-4h_c39760_g1_i9
Nitab4.5_0000895g0250.1	PGSC0003DMP400047178	82.989	435	0	750	PGSC0003DMT400069822	4h_c40305_g1_i10$8-4h_c39760_g1_i3
Nitab4.5_0000895g0250.1	PGSC0003DMP400047178	82.989	435	0	750	PGSC0003DMT400069822	4h_c40305_g1_i12$8-4h_c39760_g1_i6
Nitab4.5_0000895g0250.1	PGSC0003DMP400047178	82.989	435	0	750	PGSC0003DMT400069822	4h_c40305_g1_i2$8-4h_c39760_g1_i4
Nitab4.5_0000895g0250.1	PGSC0003DMP400047178	82.989	435	0	750	PGSC0003DMT400069822	4h_c40305_g1_i7$8-4h_c39760_g1_i2
Nitab4.5_0000895g0250.1	PGSC0003DMP400047178	82.989	435	0	750	PGSC0003DMT400069822	ck_c45754_g2_i1$8-4h_c52352_g1_i1
Nitab4.5_0000900g0040.1	PGSC0003DMP400009036	80.543	221	5.08e-116	328	PGSC0003DMT400013021	24h_c44525_g2_i5$8-24h_c39451_g2_i4
Nitab4.5_0000900g0040.1	PGSC0003DMP400009036	80.543	221	5.08e-116	328	PGSC0003DMT400013021	24h_c44525_g2_i6$8-24h_c39451_g2_i2
Nitab4.5_0000900g0040.1	PGSC0003DMP400009036	80.543	221	5.08e-116	328	PGSC0003DMT400013021	48h_c30937_g1_i2$8-24h_c39451_g2_i1
Nitab4.5_0000912g0010.1	PGSC0003DMP400006476	93.064	346	0	676	PGSC0003DMT400009324	4h_c17609_g1_i1$8-ck_c22651_g1_i1
Nitab4.5_0000914g0300.1	PGSC0003DMP400040704	71.569	102	8.97e-48	148	PGSC0003DMT400060454	24h_c46964_g2_i2$8-ck_c32453_g2_i2
Nitab4.5_0000914g0300.1	PGSC0003DMP400040704	71.569	102	8.97e-48	148	PGSC0003DMT400060454	4h_c29103_g2_i1$8-4h_c32919_g2_i2
Nitab4.5_0000914g0300.1	PGSC0003DMP400040704	71.569	102	8.97e-48	148	PGSC0003DMT400060454	ck_c37573_g1_i1$8-4h_c32919_g1_i2
Nitab4.5_0000914g0300.1	PGSC0003DMP400040704	71.569	102	8.97e-48	148	PGSC0003DMT400060454	ck_c37573_g1_i2$8-ck_c32453_g1_i3
Nitab4.5_0000914g0300.1	PGSC0003DMP400040704	71.569	102	8.97e-48	148	PGSC0003DMT400060454	ck_c37573_g1_i3$8-ck_c32453_g1_i1
Nitab4.5_0000933g0120.1	PGSC0003DMP400052951	85.714	259	2.98e-150	420	PGSC0003DMT400078203	24h_c26962_g1_i1$8-4h_c34493_g1_i2
Nitab4.5_0000933g0120.1	PGSC0003DMP400052951	85.714	259	2.98e-150	420	PGSC0003DMT400078203	4h_c37070_g2_i2$8-ck_c30358_g2_i2
Nitab4.5_0000941g0160.1	PGSC0003DMP400060557	85.338	266	4.4e-148	431	PGSC0003DMT400088882	24h_c9423_g1_i1$8-24h_c45325_g4_i1
Nitab4.5_0000941g0160.1	PGSC0003DMP400060557	85.338	266	4.4e-148	431	PGSC0003DMT400088882	24h_c9423_g1_i2$8-24h_c45325_g4_i2
Nitab4.5_0000941g0160.1	PGSC0003DMP400060557	85.338	266	4.4e-148	431	PGSC0003DMT400088882	ck_c21660_g1_i1$8-ck_c24804_g1_i1
Nitab4.5_0000941g0160.1	PGSC0003DMP400060557	87.106	349	0	595	PGSC0003DMT400088882	24h_c9423_g1_i1$8-24h_c45325_g4_i1
Nitab4.5_0000941g0160.1	PGSC0003DMP400060557	87.106	349	0	595	PGSC0003DMT400088882	24h_c9423_g1_i2$8-24h_c45325_g4_i2
Nitab4.5_0000941g0160.1	PGSC0003DMP400060557	87.106	349	0	595	PGSC0003DMT400088882	ck_c21660_g1_i1$8-ck_c24804_g1_i1
Nitab4.5_0000960g0080.1	PGSC0003DMP400020042	84.615	520	0	879	PGSC0003DMT400029441	24h_c31918_g1_i1$8-24h_c44419_g1_i5
Nitab4.5_0000960g0080.1	PGSC0003DMP400020042	84.615	520	0	879	PGSC0003DMT400029441	24h_c45414_g1_i2$8-24h_c44419_g1_i1
Nitab4.5_0000960g0080.1	PGSC0003DMP400020043	83.992	481	0	805	PGSC0003DMT400029442	48h_c38599_g1_i1$8-4h_c39503_g1_i2
Nitab4.5_0000965g0110.1	PGSC0003DMP400018407	95.572	271	0	543	PGSC0003DMT400026995	4h_c18899_g1_i1$8-ck_c4906_g1_i2
Nitab4.5_0000965g0110.1	PGSC0003DMP400018407	95.572	271	0	543	PGSC0003DMT400026995	4h_c18899_g1_i2$8-4h_c36923_g2_i1
Nitab4.5_0000976g0080.1	PGSC0003DMP400025073	95.813	621	0	1259	PGSC0003DMT400036931	24h_c46026_g2_i2$8-4h_c41974_g2_i5
Nitab4.5_0000976g0080.1	PGSC0003DMP400025073	95.813	621	0	1259	PGSC0003DMT400036931	24h_c46026_g2_i5$8-4h_c41974_g2_i2
Nitab4.5_0000976g0080.1	PGSC0003DMP400025073	95.813	621	0	1259	PGSC0003DMT400036931	24h_c46026_g2_i7$8-24h_c43547_g1_i1
Nitab4.5_0000976g0080.1	PGSC0003DMP400025073	95.813	621	0	1259	PGSC0003DMT400036931	4h_c42772_g1_i5$8-4h_c41974_g2_i4
Nitab4.5_0000976g0080.1	PGSC0003DMP400025073	95.813	621	0	1259	PGSC0003DMT400036931	4h_c42772_g1_i8$8-24h_c43547_g1_i2
Nitab4.5_0000976g0320.1	PGSC0003DMP400024913	91.374	939	0	1765	PGSC0003DMT400036734	24h_c49314_g1_i4$8-24h_c47749_g2_i1
Nitab4.5_0000976g0320.1	PGSC0003DMP400024913	91.374	939	0	1765	PGSC0003DMT400036734	48h_c40515_g2_i2$8-ck_c43817_g2_i1
Nitab4.5_0000976g0320.1	PGSC0003DMP400024913	91.374	939	0	1765	PGSC0003DMT400036734	48h_c40515_g2_i3$8-48h_c42370_g1_i3
Nitab4.5_0000976g0320.1	PGSC0003DMP400024913	91.374	939	0	1765	PGSC0003DMT400036734	48h_c40515_g2_i5$8-48h_c42370_g1_i2
Nitab4.5_0000976g0320.1	PGSC0003DMP400024913	91.374	939	0	1765	PGSC0003DMT400036734	ck_c49421_g3_i2$8-48h_c42370_g1_i5
Nitab4.5_0000976g0320.1	PGSC0003DMP400024913	91.374	939	0	1765	PGSC0003DMT400036734	ck_c49421_g3_i3$8-48h_c42370_g1_i1
Nitab4.5_0001003g0020.1	PGSC0003DMP400029104	83.002	1106	0	1889	PGSC0003DMT400042918	24h_c49387_g2_i3$8-24h_c47685_g1_i4
Nitab4.5_0001003g0020.1	PGSC0003DMP400029104	83.002	1106	0	1889	PGSC0003DMT400042918	24h_c49387_g2_i5$8-4h_c45005_g1_i2
Nitab4.5_0001003g0020.1	PGSC0003DMP400029104	83.002	1106	0	1889	PGSC0003DMT400042918	24h_c49387_g2_i8$8-24h_c47685_g1_i1
Nitab4.5_0001003g0020.1	PGSC0003DMP400029104	83.002	1106	0	1889	PGSC0003DMT400042918	24h_c49457_g2_i3$8-24h_c47802_g2_i5
Nitab4.5_0001003g0020.1	PGSC0003DMP400029104	83.002	1106	0	1889	PGSC0003DMT400042918	48h_c41489_g13_i1$8-48h_c42199_g1_i1
Nitab4.5_0001003g0020.1	PGSC0003DMP400029104	83.002	1106	0	1889	PGSC0003DMT400042918	48h_c41817_g1_i3$8-ck_c42924_g1_i2
Nitab4.5_0001003g0020.1	PGSC0003DMP400029104	83.002	1106	0	1889	PGSC0003DMT400042918	4h_c44774_g2_i1$8-4h_c45005_g1_i6
Nitab4.5_0001018g0010.1	PGSC0003DMP400001672	94.624	186	4.39e-127	359	PGSC0003DMT400002300	24h_c44885_g3_i1$8-24h_c41114_g1_i2
Nitab4.5_0001026g0060.1	PGSC0003DMP400011091	67.285	593	0	766	PGSC0003DMT400015998	24h_c48124_g2_i4$8-24h_c45477_g1_i4
Nitab4.5_0001026g0060.1	PGSC0003DMP400011091	67.285	593	0	766	PGSC0003DMT400015998	24h_c48124_g2_i5$8-24h_c45477_g1_i7
Nitab4.5_0001026g0060.1	PGSC0003DMP400011091	67.285	593	0	766	PGSC0003DMT400015998	48h_c42091_g1_i5$8-48h_c41863_g1_i13
Nitab4.5_0001026g0060.1	PGSC0003DMP400011091	67.285	593	0	766	PGSC0003DMT400015998	48h_c42091_g1_i7$8-24h_c45477_g1_i3
Nitab4.5_0001026g0060.1	PGSC0003DMP400011091	67.285	593	0	766	PGSC0003DMT400015998	4h_c44071_g4_i3$8-4h_c44619_g3_i1
Nitab4.5_0001026g0060.1	PGSC0003DMP400011091	67.285	593	0	766	PGSC0003DMT400015998	ck_c49356_g3_i1$8-48h_c41863_g1_i2
Nitab4.5_0001026g0060.1	PGSC0003DMP400011092	61.66	506	0	565	PGSC0003DMT400015999	48h_c1225_g1_i1$8-ck_c43477_g3_i9
Nitab4.5_0001026g0060.1	PGSC0003DMP400011092	61.66	506	0	565	PGSC0003DMT400015999	4h_c44071_g4_i1$8-4h_c41011_g3_i12
Nitab4.5_0001026g0060.1	PGSC0003DMP400011092	61.66	506	0	565	PGSC0003DMT400015999	ck_c49356_g3_i10$8-48h_c41863_g1_i9
Nitab4.5_0001026g0060.1	PGSC0003DMP400011092	61.66	506	0	565	PGSC0003DMT400015999	ck_c49356_g3_i11$8-24h_c45477_g1_i2
Nitab4.5_0001026g0060.1	PGSC0003DMP400011092	75.806	62	4.71e-21	97.1	PGSC0003DMT400015999	48h_c1225_g1_i1$8-ck_c43477_g3_i9
Nitab4.5_0001026g0060.1	PGSC0003DMP400011092	75.806	62	4.71e-21	97.1	PGSC0003DMT400015999	4h_c44071_g4_i1$8-4h_c41011_g3_i12
Nitab4.5_0001026g0060.1	PGSC0003DMP400011092	75.806	62	4.71e-21	97.1	PGSC0003DMT400015999	ck_c49356_g3_i10$8-48h_c41863_g1_i9
Nitab4.5_0001026g0060.1	PGSC0003DMP400011092	75.806	62	4.71e-21	97.1	PGSC0003DMT400015999	ck_c49356_g3_i11$8-24h_c45477_g1_i2
Nitab4.5_0001026g0060.1	PGSC0003DMP400045622	64.13	276	1.64e-120	356	PGSC0003DMT400067594	ck_c49356_g2_i1$8-ck_c34341_g1_i1
Nitab4.5_0001028g0100.1	PGSC0003DMP400002181	81.944	72	2.15e-37	119	PGSC0003DMT400003018	24h_c33846_g1_i1$8-4h_c27695_g1_i1
Nitab4.5_0001028g0150.1	PGSC0003DMP400001815	85.424	295	0	516	PGSC0003DMT400002497	24h_c38394_g1_i5$8-24h_c33648_g1_i1
Nitab4.5_0001028g0150.1	PGSC0003DMP400001815	85.424	295	0	516	PGSC0003DMT400002497	48h_c39026_g1_i1$8-48h_c34559_g1_i2
Nitab4.5_0001028g0150.1	PGSC0003DMP400001815	85.424	295	0	516	PGSC0003DMT400002497	4h_c41438_g1_i2$8-4h_c40503_g2_i1
Nitab4.5_0001028g0150.1	PGSC0003DMP400001815	85.424	295	0	516	PGSC0003DMT400002497	ck_c47113_g1_i1$8-ck_c40907_g1_i4
Nitab4.5_0001040g0170.1	PGSC0003DMP400005023	48	50	3.22e-06	42.7	PGSC0003DMT400007226	24h_c32966_g1_i1$8-48h_c27488_g1_i2
Nitab4.5_0001040g0170.1	PGSC0003DMP400005023	48	50	3.22e-06	42.7	PGSC0003DMT400007226	ck_c37593_g1_i2$8-ck_c29910_g1_i1
Nitab4.5_0001047g0100.1	PGSC0003DMP400013440	93.836	584	0	1060	PGSC0003DMT400019653	4h_c39945_g1_i1$8-4h_c39775_g1_i1
Nitab4.5_0001047g0100.1	PGSC0003DMP400013440	93.836	584	0	1060	PGSC0003DMT400019653	ck_c46382_g1_i2$8-ck_c40702_g1_i1
Nitab4.5_0001079g0100.1	PGSC0003DMP400041016	89.855	345	0	648	PGSC0003DMT400060940	ck_c42869_g1_i1$8-48h_c35156_g1_i1
Nitab4.5_0001099g0080.1	PGSC0003DMP400017777	66.667	33	1.16e-08	46.6	PGSC0003DMT400026045	24h_c32579_g1_i3$8-4h_c30333_g1_i2
Nitab4.5_0001099g0080.1	PGSC0003DMP400017777	66.667	33	1.16e-08	46.6	PGSC0003DMT400026045	48h_c26352_g1_i1$8-48h_c28087_g1_i2
Nitab4.5_0001099g0080.1	PGSC0003DMP400017777	66.667	33	1.16e-08	46.6	PGSC0003DMT400026045	ck_c48571_g5_i1$8-4h_c30333_g2_i2
Nitab4.5_0001105g0150.1	PGSC0003DMP400044597	86.547	223	4.23e-139	389	PGSC0003DMT400066165	ck_c40581_g1_i2$8-ck_c33696_g1_i1
Nitab4.5_0001106g0060.1	PGSC0003DMP400052308	78.487	595	0	937	PGSC0003DMT400077209	24h_c45459_g1_i2$8-48h_c39172_g1_i4
Nitab4.5_0001106g0060.1	PGSC0003DMP400052308	78.487	595	0	937	PGSC0003DMT400077209	24h_c45459_g1_i4$8-24h_c45771_g3_i6
Nitab4.5_0001106g0060.1	PGSC0003DMP400052308	78.487	595	0	937	PGSC0003DMT400077209	4h_c28307_g1_i1$8-ck_c40720_g1_i3
Nitab4.5_0001106g0060.1	PGSC0003DMP400052308	78.487	595	0	937	PGSC0003DMT400077209	4h_c41594_g1_i1$8-ck_c40720_g1_i1
Nitab4.5_0001106g0060.1	PGSC0003DMP400052308	78.487	595	0	937	PGSC0003DMT400077209	ck_c46586_g1_i2$8-24h_c45771_g3_i5
Nitab4.5_0001119g0010.1	PGSC0003DMP400037294	67.578	768	0	1092	PGSC0003DMT400055410	4h_c42303_g1_i1$8-4h_c41981_g1_i1
Nitab4.5_0001119g0060.1	PGSC0003DMP400043286	76.159	151	2.67e-31	115	PGSC0003DMT400064215	4h_c33703_g1_i1$8-ck_c32643_g1_i1
Nitab4.5_0001119g0060.1	PGSC0003DMP400043286	76.159	151	2.67e-31	115	PGSC0003DMT400064215	4h_c33703_g1_i2$8-ck_c32643_g1_i2
Nitab4.5_0001119g0120.1	PGSC0003DMP400043356	84.382	922	0	1516	PGSC0003DMT400064295	24h_c32974_g1_i1$8-24h_c30505_g2_i2
Nitab4.5_0001121g0070.1	PGSC0003DMP400030204	80.938	1002	0	1648	PGSC0003DMT400044535	24h_c46015_g1_i10$8-24h_c45220_g2_i3
Nitab4.5_0001121g0070.1	PGSC0003DMP400030204	80.938	1002	0	1648	PGSC0003DMT400044535	24h_c46015_g1_i11$8-4h_c42081_g3_i2
Nitab4.5_0001121g0070.1	PGSC0003DMP400030204	80.938	1002	0	1648	PGSC0003DMT400044535	24h_c46015_g1_i8$8-24h_c45220_g2_i9
Nitab4.5_0001121g0070.1	PGSC0003DMP400030204	80.938	1002	0	1648	PGSC0003DMT400044535	24h_c46015_g1_i9$8-24h_c45220_g2_i4
Nitab4.5_0001121g0070.1	PGSC0003DMP400030204	80.938	1002	0	1648	PGSC0003DMT400044535	24h_c47091_g2_i3$8-ck_c33636_g2_i11
Nitab4.5_0001121g0070.1	PGSC0003DMP400030204	80.938	1002	0	1648	PGSC0003DMT400044535	24h_c47976_g5_i3$8-24h_c46741_g1_i3
Nitab4.5_0001121g0070.1	PGSC0003DMP400030204	80.938	1002	0	1648	PGSC0003DMT400044535	24h_c48348_g1_i4$8-24h_c46915_g1_i5
Nitab4.5_0001121g0070.1	PGSC0003DMP400030204	80.938	1002	0	1648	PGSC0003DMT400044535	24h_c48743_g1_i2$8-24h_c47118_g1_i4
Nitab4.5_0001121g0070.1	PGSC0003DMP400030204	80.938	1002	0	1648	PGSC0003DMT400044535	48h_c31256_g1_i2$8-ck_c38975_g1_i1
Nitab4.5_0001121g0070.1	PGSC0003DMP400030204	80.938	1002	0	1648	PGSC0003DMT400044535	48h_c39781_g1_i4$8-48h_c35115_g1_i2
Nitab4.5_0001121g0070.1	PGSC0003DMP400030204	80.938	1002	0	1648	PGSC0003DMT400044535	48h_c40873_g2_i3$8-ck_c33636_g2_i10
Nitab4.5_0001121g0070.1	PGSC0003DMP400030204	80.938	1002	0	1648	PGSC0003DMT400044535	48h_c41270_g1_i1$8-24h_c46915_g1_i1
Nitab4.5_0001121g0070.1	PGSC0003DMP400030204	80.938	1002	0	1648	PGSC0003DMT400044535	48h_c42106_g3_i1$8-4h_c42081_g3_i1
Nitab4.5_0001121g0070.1	PGSC0003DMP400030204	80.938	1002	0	1648	PGSC0003DMT400044535	4h_c40852_g1_i2$8-48h_c40262_g1_i4
Nitab4.5_0001121g0070.1	PGSC0003DMP400030204	80.938	1002	0	1648	PGSC0003DMT400044535	4h_c43621_g3_i2$8-48h_c42147_g1_i3
Nitab4.5_0001121g0070.1	PGSC0003DMP400030204	80.938	1002	0	1648	PGSC0003DMT400044535	4h_c43988_g1_i2$8-4h_c44308_g1_i5
Nitab4.5_0001121g0070.1	PGSC0003DMP400030204	80.938	1002	0	1648	PGSC0003DMT400044535	4h_c43988_g1_i5$8-4h_c44308_g1_i2
Nitab4.5_0001121g0070.1	PGSC0003DMP400030204	80.938	1002	0	1648	PGSC0003DMT400044535	4h_c43988_g1_i7$8-4h_c44308_g1_i3
Nitab4.5_0001121g0070.1	PGSC0003DMP400030204	80.938	1002	0	1648	PGSC0003DMT400044535	ck_c46997_g6_i1$8-24h_c45220_g2_i2
Nitab4.5_0001121g0070.1	PGSC0003DMP400030204	80.938	1002	0	1648	PGSC0003DMT400044535	ck_c48997_g1_i2$8-ck_c42480_g1_i1
Nitab4.5_0001140g0120.1	PGSC0003DMP400012561	69.939	163	5.21e-61	217	PGSC0003DMT400018246	48h_c37798_g1_i1$8-ck_c42414_g1_i2
Nitab4.5_0001140g0120.1	PGSC0003DMP400012561	69.939	163	5.21e-61	217	PGSC0003DMT400018246	ck_c48954_g1_i3$8-ck_c42414_g1_i3
Nitab4.5_0001140g0120.1	PGSC0003DMP400012561	73.977	342	1.99e-170	505	PGSC0003DMT400018246	48h_c37798_g1_i1$8-ck_c42414_g1_i2
Nitab4.5_0001140g0120.1	PGSC0003DMP400012561	73.977	342	1.99e-170	505	PGSC0003DMT400018246	ck_c48954_g1_i3$8-ck_c42414_g1_i3
Nitab4.5_0001140g0120.1	PGSC0003DMP400012561	84.158	101	2.1e-46	176	PGSC0003DMT400018246	48h_c37798_g1_i1$8-ck_c42414_g1_i2
Nitab4.5_0001140g0120.1	PGSC0003DMP400012561	84.158	101	2.1e-46	176	PGSC0003DMT400018246	ck_c48954_g1_i3$8-ck_c42414_g1_i3
Nitab4.5_0001151g0010.1	PGSC0003DMP400019114	60.215	93	4.86e-18	72	PGSC0003DMT400028045	4h_c35891_g1_i1$8-24h_c36124_g1_i4
Nitab4.5_0001151g0010.1	PGSC0003DMP400053042	50.575	87	1.32e-16	68.2	PGSC0003DMT400078311	48h_c26026_g1_i2$8-24h_c36124_g1_i3
Nitab4.5_0001157g0010.1	PGSC0003DMP400055482	72.512	211	3.04e-107	308	PGSC0003DMT400082121	24h_c38399_g2_i1$8-24h_c45130_g1_i1
Nitab4.5_0001157g0010.1	PGSC0003DMP400055483	74.877	203	6.44e-109	312	PGSC0003DMT400082122	24h_c38399_g1_i1$8-24h_c45130_g3_i2
Nitab4.5_0001157g0010.1	PGSC0003DMP400055483	74.877	203	6.44e-109	312	PGSC0003DMT400082122	48h_c30942_g1_i1$8-48h_c29353_g1_i3
Nitab4.5_0001157g0010.1	PGSC0003DMP400055483	74.877	203	6.44e-109	312	PGSC0003DMT400082122	4h_c37753_g1_i1$8-4h_c34948_g2_i3
Nitab4.5_0001157g0010.1	PGSC0003DMP400055483	74.877	203	6.44e-109	312	PGSC0003DMT400082122	4h_c37753_g1_i2$8-ck_c38143_g3_i2
Nitab4.5_0001159g0160.1	PGSC0003DMP400051153	72.086	326	6.3e-140	399	PGSC0003DMT400075531	24h_c41179_g1_i1$8-48h_c34230_g1_i1
Nitab4.5_0001159g0160.1	PGSC0003DMP400051153	72.086	326	6.3e-140	399	PGSC0003DMT400075531	4h_c36459_g1_i1$8-4h_c35992_g1_i5
Nitab4.5_0001160g0210.1	PGSC0003DMP400038408	86.385	213	9.52e-127	357	PGSC0003DMT400057120	24h_c38120_g1_i1$8-24h_c34873_g1_i1
Nitab4.5_0001160g0210.1	PGSC0003DMP400038408	86.385	213	9.52e-127	357	PGSC0003DMT400057120	24h_c38120_g1_i2$8-4h_c35548_g1_i1
Nitab4.5_0001160g0210.1	PGSC0003DMP400038408	86.385	213	9.52e-127	357	PGSC0003DMT400057120	24h_c40603_g1_i1$8-4h_c35548_g1_i3
Nitab4.5_0001160g0210.1	PGSC0003DMP400038408	86.385	213	9.52e-127	357	PGSC0003DMT400057120	4h_c35154_g1_i2$8-4h_c35548_g1_i5
Nitab4.5_0001160g0210.1	PGSC0003DMP400038408	86.385	213	9.52e-127	357	PGSC0003DMT400057120	4h_c35154_g1_i6$8-4h_c35548_g1_i2
Nitab4.5_0001171g0080.1	PGSC0003DMP400002216	74.074	135	1.75e-61	184	PGSC0003DMT400003078	24h_c36787_g2_i1$8-24h_c35207_g2_i3
Nitab4.5_0001171g0080.1	PGSC0003DMP400002216	74.074	135	1.75e-61	184	PGSC0003DMT400003078	4h_c33651_g1_i4$8-4h_c34759_g1_i3
Nitab4.5_0001171g0090.1	PGSC0003DMP400061540	67.55	151	7.95e-61	184	PGSC0003DMT400089865	24h_c36905_g1_i1$8-24h_c35362_g1_i1
Nitab4.5_0001180g0150.1	PGSC0003DMP400054064	93.613	501	0	991	PGSC0003DMT400079706	24h_c44880_g1_i2$8-24h_c43142_g2_i1
Nitab4.5_0001180g0150.1	PGSC0003DMP400054065	94.236	347	0	690	PGSC0003DMT400079707	24h_c44880_g1_i3$8-48h_c36336_g1_i2
Nitab4.5_0001194g0010.1	PGSC0003DMP400050148	63.281	256	5.54e-96	282	PGSC0003DMT400074078	24h_c54995_g1_i1$8-4h_c57289_g1_i1
Nitab4.5_0001194g0010.1	PGSC0003DMP400050148	63.281	256	5.54e-96	282	PGSC0003DMT400074078	4h_c25758_g1_i1$8-4h_c26344_g1_i1
Nitab4.5_0001199g0090.1	PGSC0003DMP400020595	93.269	208	2.03e-139	388	PGSC0003DMT400030317	48h_c27861_g2_i1$8-48h_c19774_g1_i1
Nitab4.5_0001226g0020.1	PGSC0003DMP400020631	61.29	62	2.46e-16	81.6	PGSC0003DMT400030388	48h_c32127_g1_i2$8-ck_c33914_g2_i1
Nitab4.5_0001226g0020.1	PGSC0003DMP400020631	77.67	412	0	575	PGSC0003DMT400030388	48h_c32127_g1_i2$8-ck_c33914_g2_i1
Nitab4.5_0001226g0020.1	PGSC0003DMP400020632	61.29	62	3.39e-17	82.8	PGSC0003DMT400030389	24h_c39695_g1_i3$8-24h_c37350_g1_i1
Nitab4.5_0001226g0020.1	PGSC0003DMP400020632	74.373	359	2.4e-162	465	PGSC0003DMT400030389	24h_c39695_g1_i3$8-24h_c37350_g1_i1
Nitab4.5_0001227g0020.1	PGSC0003DMP400021131	80.508	354	0	582	PGSC0003DMT400031149	4h_c26025_g1_i2$8-4h_c24426_g1_i1
Nitab4.5_0001227g0020.1	PGSC0003DMP400021131	80.508	354	0	582	PGSC0003DMT400031149	4h_c26025_g1_i3$8-4h_c24426_g1_i2
Nitab4.5_0001239g0170.1	PGSC0003DMP400002540	81.225	506	0	823	PGSC0003DMT400003559	24h_c39895_g2_i2$8-24h_c46592_g1_i2
Nitab4.5_0001239g0170.1	PGSC0003DMP400002540	81.225	506	0	823	PGSC0003DMT400003559	4h_c43220_g2_i1$8-ck_c42229_g2_i2
Nitab4.5_0001244g0020.1	PGSC0003DMP400064098	76.744	301	1.29e-162	455	PGSC0003DMT400092423	48h_c29376_g1_i1$8-24h_c35199_g1_i1
Nitab4.5_0001247g0090.1	PGSC0003DMP400055895	82.895	152	1.23e-87	259	PGSC0003DMT400083213	48h_c28116_g1_i1$8-ck_c29211_g1_i2
Nitab4.5_0001247g0090.1	PGSC0003DMP400055895	82.895	152	1.23e-87	259	PGSC0003DMT400083213	48h_c28116_g1_i2$8-ck_c29211_g1_i1
Nitab4.5_0001288g0220.1	PGSC0003DMP400018457	81.471	367	0	627	PGSC0003DMT400027065	4h_c38371_g1_i1$8-4h_c38469_g1_i2
Nitab4.5_0001288g0220.1	PGSC0003DMP400018457	81.471	367	0	627	PGSC0003DMT400027065	4h_c38371_g1_i2$8-ck_c37975_g1_i2
Nitab4.5_0001301g0070.1	PGSC0003DMP400015838	82.174	230	3.22e-127	359	PGSC0003DMT400023254	24h_c39794_g1_i1$8-24h_c38953_g1_i6
Nitab4.5_0001301g0070.1	PGSC0003DMP400015838	82.174	230	3.22e-127	359	PGSC0003DMT400023254	ck_c41390_g1_i1$8-24h_c38953_g1_i1
Nitab4.5_0001301g0070.1	PGSC0003DMP400015838	82.174	230	3.22e-127	359	PGSC0003DMT400023254	ck_c41390_g1_i2$8-24h_c38953_g1_i3
Nitab4.5_0001301g0070.1	PGSC0003DMP400015838	82.174	230	3.22e-127	359	PGSC0003DMT400023254	ck_c41390_g1_i5$8-24h_c38953_g1_i5
Nitab4.5_0001309g0110.1	PGSC0003DMP400051198	85.789	577	0	1029	PGSC0003DMT400075590	24h_c46380_g1_i1$8-24h_c44813_g3_i5
Nitab4.5_0001309g0110.1	PGSC0003DMP400051198	85.789	577	0	1029	PGSC0003DMT400075590	24h_c46380_g1_i5$8-24h_c44813_g3_i1
Nitab4.5_0001309g0110.1	PGSC0003DMP400051198	85.789	577	0	1029	PGSC0003DMT400075590	24h_c46380_g1_i6$8-24h_c44813_g3_i4
Nitab4.5_0001309g0110.1	PGSC0003DMP400051198	85.789	577	0	1029	PGSC0003DMT400075590	24h_c48445_g3_i1$8-4h_c44247_g3_i1
Nitab4.5_0001309g0110.1	PGSC0003DMP400051198	85.789	577	0	1029	PGSC0003DMT400075590	48h_c38884_g1_i4$8-48h_c38722_g1_i4
Nitab4.5_0001309g0110.1	PGSC0003DMP400051198	85.789	577	0	1029	PGSC0003DMT400075590	4h_c41743_g3_i6$8-4h_c44247_g1_i3
Nitab4.5_0001315g0200.1	PGSC0003DMP400061262	73.799	229	3.75e-112	321	PGSC0003DMT400089587	4h_c36879_g1_i1$8-ck_c35838_g1_i1
Nitab4.5_0001315g0200.1	PGSC0003DMP400061262	73.799	229	3.75e-112	321	PGSC0003DMT400089587	4h_c36879_g1_i2$8-ck_c35838_g1_i2
Nitab4.5_0001320g0010.1	PGSC0003DMP400043426	65.532	235	5.52e-80	239	PGSC0003DMT400064406	4h_c34066_g1_i1$8-ck_c32891_g1_i2
Nitab4.5_0001320g0010.1	PGSC0003DMP400043426	65.532	235	5.52e-80	239	PGSC0003DMT400064406	4h_c34066_g1_i3$8-4h_c41703_g3_i2
Nitab4.5_0001322g0020.1	PGSC0003DMP400024647	91.898	432	0	820	PGSC0003DMT400036346	24h_c42614_g1_i1$8-48h_c37799_g1_i5
Nitab4.5_0001322g0020.1	PGSC0003DMP400024647	91.898	432	0	820	PGSC0003DMT400036346	24h_c42614_g1_i2$8-24h_c44015_g3_i5
Nitab4.5_0001322g0020.1	PGSC0003DMP400024647	91.898	432	0	820	PGSC0003DMT400036346	24h_c42614_g1_i5$8-48h_c37799_g1_i4
Nitab4.5_0001322g0020.1	PGSC0003DMP400024647	91.898	432	0	820	PGSC0003DMT400036346	24h_c42614_g2_i1$8-48h_c28846_g1_i1
Nitab4.5_0001322g0020.1	PGSC0003DMP400024647	91.898	432	0	820	PGSC0003DMT400036346	24h_c43606_g1_i1$8-ck_c39103_g1_i2
Nitab4.5_0001322g0020.1	PGSC0003DMP400024647	91.898	432	0	820	PGSC0003DMT400036346	24h_c43606_g1_i2$8-24h_c41674_g1_i2
Nitab4.5_0001322g0020.1	PGSC0003DMP400024647	91.898	432	0	820	PGSC0003DMT400036346	4h_c37525_g4_i5$8-48h_c37799_g1_i1
Nitab4.5_0001322g0020.1	PGSC0003DMP400024647	91.898	432	0	820	PGSC0003DMT400036346	4h_c42791_g2_i3$8-24h_c41674_g1_i1
Nitab4.5_0001322g0020.1	PGSC0003DMP400024647	91.898	432	0	820	PGSC0003DMT400036346	4h_c42791_g2_i4$8-ck_c39103_g1_i5
Nitab4.5_0001322g0020.1	PGSC0003DMP400024647	91.898	432	0	820	PGSC0003DMT400036346	4h_c42791_g2_i6$8-ck_c39103_g1_i1
Nitab4.5_0001322g0020.1	PGSC0003DMP400047249	74.88	418	0	677	PGSC0003DMT400069917	48h_c30967_g1_i3$8-4h_c42660_g2_i3
Nitab4.5_0001322g0020.1	PGSC0003DMP400047249	74.88	418	0	677	PGSC0003DMT400069917	4h_c42791_g2_i5$8-4h_c42660_g2_i12
Nitab4.5_0001322g0020.1	PGSC0003DMP400047249	74.88	418	0	677	PGSC0003DMT400069917	ck_c48752_g4_i3$8-4h_c42660_g2_i10
Nitab4.5_0001322g0020.1	PGSC0003DMP400047249	74.88	418	0	677	PGSC0003DMT400069917	ck_c48752_g4_i7$8-4h_c42660_g2_i4
Nitab4.5_0001326g0030.1	PGSC0003DMP400052782	72.941	85	6.31e-25	89.4	PGSC0003DMT400077975	4h_c17871_g1_i1$8-24h_c22063_g1_i1
Nitab4.5_0001358g0090.1	PGSC0003DMP400032873	75.588	340	1.84e-158	449	PGSC0003DMT400048544	24h_c42656_g1_i2$8-4h_c38871_g1_i3
Nitab4.5_0001358g0090.1	PGSC0003DMP400032873	75.588	340	1.84e-158	449	PGSC0003DMT400048544	4h_c39499_g2_i1$8-24h_c40429_g1_i1
Nitab4.5_0001361g0220.1	PGSC0003DMP400056317	89.474	57	2.69e-24	93.6	PGSC0003DMT400084289	24h_c45136_g2_i3$8-48h_c35413_g1_i1
Nitab4.5_0001361g0220.1	PGSC0003DMP400056317	89.474	57	2.69e-24	93.6	PGSC0003DMT400084289	4h_c25159_g2_i3$8-4h_c29196_g1_i4
Nitab4.5_0001366g0090.1	PGSC0003DMP400023906	86.719	512	0	895	PGSC0003DMT400035162	4h_c39516_g1_i3$8-ck_c38000_g1_i2
Nitab4.5_0001383g0170.1	PGSC0003DMP400021264	81.068	206	1.49e-122	345	PGSC0003DMT400031362	24h_c41796_g1_i1$8-24h_c41207_g3_i1
Nitab4.5_0001383g0170.1	PGSC0003DMP400021264	81.068	206	1.49e-122	345	PGSC0003DMT400031362	24h_c41796_g1_i2$8-24h_c41207_g2_i1
Nitab4.5_0001383g0170.1	PGSC0003DMP400048734	78.155	206	2.16e-118	335	PGSC0003DMT400072092	24h_c75209_g1_i1$8-4h_c38277_g1_i1
Nitab4.5_0001386g0050.1	PGSC0003DMP400033091	70.115	87	1.86e-35	116	PGSC0003DMT400048967	24h_c35313_g1_i2$8-ck_c27206_g2_i1
Nitab4.5_0001404g0050.1	PGSC0003DMP400050689	83.913	230	7.94e-143	399	PGSC0003DMT400074842	24h_c42141_g5_i1$8-24h_c37708_g1_i3
Nitab4.5_0001404g0050.1	PGSC0003DMP400050689	83.913	230	7.94e-143	399	PGSC0003DMT400074842	24h_c42141_g5_i2$8-24h_c37708_g1_i2
Nitab4.5_0001404g0050.1	PGSC0003DMP400050689	83.913	230	7.94e-143	399	PGSC0003DMT400074842	4h_c33486_g1_i1$8-24h_c37708_g1_i1
Nitab4.5_0001438g0020.1	PGSC0003DMP400032151	43.89	802	0	607	PGSC0003DMT400047494	24h_c39377_g1_i1$8-24h_c22170_g2_i1
Nitab4.5_0001438g0020.1	PGSC0003DMP400032151	83.396	795	0	1382	PGSC0003DMT400047494	24h_c39377_g1_i1$8-24h_c22170_g2_i1
Nitab4.5_0001439g0050.1	PGSC0003DMP400043294	85.894	397	0	733	PGSC0003DMT400064225	24h_c43106_g1_i1$8-24h_c41173_g3_i1
Nitab4.5_0001439g0050.1	PGSC0003DMP400043294	85.894	397	0	733	PGSC0003DMT400064225	24h_c43106_g1_i2$8-48h_c35889_g1_i2
Nitab4.5_0001439g0050.1	PGSC0003DMP400043294	85.894	397	0	733	PGSC0003DMT400064225	4h_c39037_g1_i1$8-4h_c38978_g1_i1
Nitab4.5_0001441g0060.1	PGSC0003DMP400030113	74.38	121	8.82e-49	153	PGSC0003DMT400044383	4h_c20460_g1_i1$8-24h_c43815_g9_i1
Nitab4.5_0001456g0090.1	PGSC0003DMP400009981	80.819	464	0	743	PGSC0003DMT400014449	24h_c48078_g1_i10$8-24h_c45122_g1_i13
Nitab4.5_0001456g0090.1	PGSC0003DMP400009981	80.819	464	0	743	PGSC0003DMT400014449	24h_c48078_g1_i13$8-48h_c38500_g2_i3
Nitab4.5_0001456g0090.1	PGSC0003DMP400009981	80.819	464	0	743	PGSC0003DMT400014449	24h_c48078_g1_i3$8-4h_c40481_g2_i3
Nitab4.5_0001456g0090.1	PGSC0003DMP400009981	80.819	464	0	743	PGSC0003DMT400014449	24h_c48078_g1_i9$8-24h_c45122_g1_i7
Nitab4.5_0001456g0090.1	PGSC0003DMP400009981	80.819	464	0	743	PGSC0003DMT400014449	48h_c38570_g2_i7$8-ck_c28602_g1_i2
Nitab4.5_0001456g0090.1	PGSC0003DMP400009981	80.819	464	0	743	PGSC0003DMT400014449	48h_c38570_g2_i8$8-24h_c45122_g1_i10
Nitab4.5_0001456g0090.1	PGSC0003DMP400009981	80.819	464	0	743	PGSC0003DMT400014449	48h_c38570_g2_i9$8-24h_c45122_g1_i12
Nitab4.5_0001456g0210.1	PGSC0003DMP400025476	88.843	484	0	915	PGSC0003DMT400037473	4h_c40381_g1_i1$8-4h_c40356_g1_i1
Nitab4.5_0001456g0210.1	PGSC0003DMP400025476	88.843	484	0	915	PGSC0003DMT400037473	ck_c27157_g2_i1$8-48h_c38315_g1_i3
Nitab4.5_0001509g0060.1	PGSC0003DMP400041047	69.868	302	4.71e-131	374	PGSC0003DMT400060978	24h_c45319_g4_i1$8-48h_c42006_g2_i6
Nitab4.5_0001509g0060.1	PGSC0003DMP400041047	69.868	302	4.71e-131	374	PGSC0003DMT400060978	48h_c38072_g3_i1$8-4h_c38281_g6_i1
Nitab4.5_0001509g0060.1	PGSC0003DMP400041047	69.868	302	4.71e-131	374	PGSC0003DMT400060978	ck_c37969_g1_i2$8-24h_c37061_g1_i1
Nitab4.5_0001544g0150.1	PGSC0003DMP400053417	30.496	141	4.03e-07	47	PGSC0003DMT400078810	4h_c30281_g1_i1$8-ck_c30673_g1_i1
Nitab4.5_0001547g0020.1	PGSC0003DMP400055478	25.472	530	4.76e-44	170	PGSC0003DMT400082117	24h_c44494_g1_i1$8-24h_c44132_g1_i1
Nitab4.5_0001547g0020.1	PGSC0003DMP400055478	25.472	530	4.76e-44	170	PGSC0003DMT400082117	ck_c32559_g1_i1$8-24h_c44132_g1_i2
Nitab4.5_0001547g0020.1	PGSC0003DMP400055478	88.872	665	0	1242	PGSC0003DMT400082117	24h_c44494_g1_i1$8-24h_c44132_g1_i1
Nitab4.5_0001547g0020.1	PGSC0003DMP400055478	88.872	665	0	1242	PGSC0003DMT400082117	ck_c32559_g1_i1$8-24h_c44132_g1_i2
Nitab4.5_0001552g0120.1	PGSC0003DMP400067969	77	200	2.64e-111	317	PGSC0003DMT400096294	ck_c37079_g1_i2$8-ck_c31386_g1_i1
Nitab4.5_0001562g0060.1	PGSC0003DMP400031690	76.744	387	0	579	PGSC0003DMT400046825	24h_c48328_g4_i1$8-24h_c45618_g1_i3
Nitab4.5_0001562g0060.1	PGSC0003DMP400031690	76.744	387	0	579	PGSC0003DMT400046825	24h_c48328_g4_i3$8-24h_c45618_g1_i1
Nitab4.5_0001569g0110.1	PGSC0003DMP400022416	81.643	207	5.15e-125	352	PGSC0003DMT400032944	24h_c38565_g1_i1$8-24h_c37833_g1_i2
Nitab4.5_0001573g0060.1	PGSC0003DMP400041949	85.602	382	0	686	PGSC0003DMT400062314	4h_c43419_g2_i4$8-4h_c43353_g3_i5
Nitab4.5_0001573g0060.1	PGSC0003DMP400041949	85.602	382	0	686	PGSC0003DMT400062314	4h_c43419_g2_i5$8-4h_c43353_g3_i4
Nitab4.5_0001573g0060.1	PGSC0003DMP400041949	85.602	382	0	686	PGSC0003DMT400062314	4h_c43419_g2_i8$8-4h_c43353_g3_i2
Nitab4.5_0001573g0060.1	PGSC0003DMP400041949	85.602	382	0	686	PGSC0003DMT400062314	ck_c22336_g1_i1$8-4h_c43353_g3_i1
Nitab4.5_0001573g0060.1	PGSC0003DMP400048609	77.836	379	0	625	PGSC0003DMT400071866	24h_c40269_g2_i1$8-24h_c39676_g4_i1
Nitab4.5_0001577g0060.1	PGSC0003DMP400039179	80.612	392	0	635	PGSC0003DMT400058224	24h_c41815_g1_i1$8-24h_c41072_g1_i1
Nitab4.5_0001577g0060.1	PGSC0003DMP400039179	80.612	392	0	635	PGSC0003DMT400058224	4h_c36723_g2_i2$8-24h_c36636_g1_i1
Nitab4.5_0001582g0040.1	PGSC0003DMP400007057	79.445	973	0	1558	PGSC0003DMT400010120	48h_c34168_g1_i1$8-24h_c46290_g1_i3
Nitab4.5_0001584g0010.1	PGSC0003DMP400003926	87.855	387	0	679	PGSC0003DMT400005612	24h_c44588_g3_i2$8-24h_c47215_g2_i5
Nitab4.5_0001584g0010.1	PGSC0003DMP400003927	89.388	490	0	879	PGSC0003DMT400005613	24h_c44588_g3_i1$8-4h_c35742_g3_i1
Nitab4.5_0001584g0010.1	PGSC0003DMP400003927	89.388	490	0	879	PGSC0003DMT400005613	24h_c45681_g1_i1$8-4h_c41229_g1_i1
Nitab4.5_0001584g0010.1	PGSC0003DMP400003927	89.388	490	0	879	PGSC0003DMT400005613	24h_c45681_g1_i3$8-4h_c41229_g1_i2
Nitab4.5_0001584g0010.1	PGSC0003DMP400003927	89.388	490	0	879	PGSC0003DMT400005613	4h_c41500_g1_i3$8-48h_c38523_g1_i1
Nitab4.5_0001584g0010.1	PGSC0003DMP400003927	89.388	490	0	879	PGSC0003DMT400005613	4h_c41500_g1_i5$8-4h_c41229_g1_i3
Nitab4.5_0001591g0020.1	PGSC0003DMP400002598	74.946	467	0	680	PGSC0003DMT400003637	24h_c27451_g1_i1$8-24h_c24391_g1_i1
Nitab4.5_0001591g0020.1	PGSC0003DMP400002598	74.946	467	0	680	PGSC0003DMT400003637	24h_c36836_g1_i3$8-4h_c41551_g2_i4
Nitab4.5_0001591g0020.1	PGSC0003DMP400002598	74.946	467	0	680	PGSC0003DMT400003637	24h_c36836_g1_i4$8-4h_c41551_g2_i3
Nitab4.5_0001591g0020.1	PGSC0003DMP400002598	74.946	467	0	680	PGSC0003DMT400003637	48h_c38976_g2_i4$8-48h_c34854_g1_i4
Nitab4.5_0001591g0020.1	PGSC0003DMP400002598	74.946	467	0	680	PGSC0003DMT400003637	48h_c38976_g2_i6$8-48h_c34854_g1_i1
Nitab4.5_0001591g0020.1	PGSC0003DMP400002598	74.946	467	0	680	PGSC0003DMT400003637	4h_c40814_g1_i2$8-4h_c41551_g2_i2
Nitab4.5_0001591g0020.1	PGSC0003DMP400002598	74.946	467	0	680	PGSC0003DMT400003637	ck_c47398_g1_i1$8-4h_c41551_g2_i1
Nitab4.5_0001608g0020.1	PGSC0003DMP400018079	91.667	96	6.24e-62	192	PGSC0003DMT400026498	4h_c41120_g2_i4$8-4h_c40685_g1_i2
Nitab4.5_0001664g0080.1	PGSC0003DMP400026658	76.415	318	1.45e-160	450	PGSC0003DMT400039289	24h_c38639_g1_i1$8-24h_c36663_g1_i2
Nitab4.5_0001664g0080.1	PGSC0003DMP400026658	76.415	318	1.45e-160	450	PGSC0003DMT400039289	24h_c38639_g1_i2$8-24h_c36663_g1_i1
Nitab4.5_0001700g0060.1	PGSC0003DMP400029395	95.181	332	0	605	PGSC0003DMT400043340	24h_c41180_g1_i1$8-ck_c33819_g1_i2
Nitab4.5_0001700g0060.1	PGSC0003DMP400029395	95.181	332	0	605	PGSC0003DMT400043340	ck_c36249_g1_i1$8-ck_c33819_g1_i1
Nitab4.5_0001756g0110.1	PGSC0003DMP400017656	94.173	738	0	1364	PGSC0003DMT400025886	24h_c82634_g1_i1$8-4h_c42041_g1_i2
Nitab4.5_0001756g0110.1	PGSC0003DMP400017656	94.173	738	0	1364	PGSC0003DMT400025886	ck_c55514_g1_i1$8-4h_c19289_g1_i1
Nitab4.5_0001776g0050.1	PGSC0003DMP400053820	88.472	373	0	651	PGSC0003DMT400079376	24h_c44239_g2_i1$8-24h_c42498_g1_i1
Nitab4.5_0001776g0050.1	PGSC0003DMP400053820	88.472	373	0	651	PGSC0003DMT400079376	24h_c44239_g2_i4$8-48h_c36281_g1_i2
Nitab4.5_0001776g0050.1	PGSC0003DMP400053820	88.472	373	0	651	PGSC0003DMT400079376	4h_c39386_g1_i1$8-24h_c42498_g1_i2
Nitab4.5_0001776g0050.1	PGSC0003DMP400053820	88.472	373	0	651	PGSC0003DMT400079376	ck_c32360_g1_i1$8-24h_c42498_g1_i3
Nitab4.5_0001781g0160.1	PGSC0003DMP400003567	76.486	387	0	531	PGSC0003DMT400005022	24h_c74295_g1_i1$8-4h_c20280_g1_i1
Nitab4.5_0001788g0010.1	PGSC0003DMP400003221	90.222	225	5.97e-150	416	PGSC0003DMT400004531	48h_c18975_g1_i1$8-24h_c21328_g1_i1
Nitab4.5_0001788g0010.1	PGSC0003DMP400003221	90.222	225	5.97e-150	416	PGSC0003DMT400004531	48h_c18975_g1_i2$8-24h_c21328_g1_i2
Nitab4.5_0001806g0020.1	PGSC0003DMP400052847	73.947	380	0	550	PGSC0003DMT400078065	24h_c38815_g1_i3$8-4h_c35719_g2_i2
Nitab4.5_0001806g0020.1	PGSC0003DMP400052847	73.947	380	0	550	PGSC0003DMT400078065	4h_c35700_g2_i1$8-4h_c35719_g2_i1
Nitab4.5_0001806g0020.1	PGSC0003DMP400052847	73.947	380	0	550	PGSC0003DMT400078065	4h_c35700_g2_i2$8-24h_c38186_g1_i1
Nitab4.5_0001806g0020.1	PGSC0003DMP400052847	73.947	380	0	550	PGSC0003DMT400078065	ck_c40551_g2_i1$8-48h_c32311_g1_i4
Nitab4.5_0001817g0020.1	PGSC0003DMP400041406	64.624	359	1.11e-117	343	PGSC0003DMT400061541	48h_c39062_g1_i1$8-48h_c37910_g2_i1
Nitab4.5_0001817g0020.1	PGSC0003DMP400041406	64.624	359	1.11e-117	343	PGSC0003DMT400061541	4h_c40941_g1_i2$8-4h_c41468_g1_i2
Nitab4.5_0001820g0070.1	PGSC0003DMP400038776	88.865	467	0	863	PGSC0003DMT400057619	24h_c40501_g1_i4$8-24h_c38282_g1_i1
Nitab4.5_0001841g0120.1	PGSC0003DMP400050141	77.215	79	5.02e-38	122	PGSC0003DMT400074070	24h_c55885_g1_i1$8-24h_c27488_g1_i1
Nitab4.5_0001842g0060.1	PGSC0003DMP400025273	92.352	523	0	1003	PGSC0003DMT400037207	24h_c44280_g10_i1$8-48h_c37735_g3_i1
Nitab4.5_0001842g0060.1	PGSC0003DMP400025273	92.352	523	0	1003	PGSC0003DMT400037207	24h_c44280_g11_i1$8-24h_c42762_g3_i1
Nitab4.5_0001842g0060.1	PGSC0003DMP400025273	92.352	523	0	1003	PGSC0003DMT400037207	24h_c44564_g5_i2$8-24h_c42762_g5_i1
Nitab4.5_0001842g0060.1	PGSC0003DMP400052109	85.029	521	0	919	PGSC0003DMT400076909	24h_c139_g1_i1$8-4h_c30340_g1_i2
Nitab4.5_0001842g0060.1	PGSC0003DMP400052109	85.029	521	0	919	PGSC0003DMT400076909	24h_c28463_g1_i1$8-48h_c34648_g2_i4
Nitab4.5_0001842g0060.1	PGSC0003DMP400052109	85.029	521	0	919	PGSC0003DMT400076909	24h_c36074_g2_i1$8-48h_c34648_g2_i1
Nitab4.5_0001842g0060.1	PGSC0003DMP400052109	85.029	521	0	919	PGSC0003DMT400076909	24h_c36074_g2_i2$8-24h_c35577_g2_i1
Nitab4.5_0001842g0060.1	PGSC0003DMP400052109	85.029	521	0	919	PGSC0003DMT400076909	48h_c24399_g1_i2$8-24h_c30189_g1_i1
Nitab4.5_0001842g0060.1	PGSC0003DMP400052109	85.029	521	0	919	PGSC0003DMT400076909	4h_c32234_g2_i1$8-4h_c30340_g2_i1
Nitab4.5_0001870g0020.1	PGSC0003DMP400029099	88.333	180	1.55e-116	329	PGSC0003DMT400042906	24h_c7964_g1_i1$8-24h_c37164_g1_i3
Nitab4.5_0001870g0020.1	PGSC0003DMP400029099	88.333	180	1.55e-116	329	PGSC0003DMT400042906	48h_c23456_g2_i2$8-48h_c33710_g1_i2
Nitab4.5_0001870g0020.1	PGSC0003DMP400029099	88.333	180	1.55e-116	329	PGSC0003DMT400042906	48h_c30306_g2_i2$8-48h_c29228_g1_i2
Nitab4.5_0001870g0020.1	PGSC0003DMP400029099	88.333	180	1.55e-116	329	PGSC0003DMT400042906	48h_c36434_g3_i1$8-ck_c32607_g1_i1
Nitab4.5_0001870g0020.1	PGSC0003DMP400029099	88.333	180	1.55e-116	329	PGSC0003DMT400042906	4h_c38053_g1_i3$8-ck_c39470_g1_i2
Nitab4.5_0001891g0100.1	PGSC0003DMP400011002	86.685	368	0	591	PGSC0003DMT400015871	ck_c43138_g1_i2$8-ck_c34718_g1_i1
Nitab4.5_0001925g0060.1	PGSC0003DMP400041255	83.295	868	0	1466	PGSC0003DMT400061291	24h_c40137_g1_i3$8-24h_c41127_g2_i4
Nitab4.5_0001925g0060.1	PGSC0003DMP400041255	83.295	868	0	1466	PGSC0003DMT400061291	24h_c40137_g1_i5$8-24h_c41127_g2_i7
Nitab4.5_0001925g0060.1	PGSC0003DMP400041255	83.295	868	0	1466	PGSC0003DMT400061291	24h_c47891_g1_i4$8-24h_c46500_g1_i3
Nitab4.5_0001925g0060.1	PGSC0003DMP400041255	83.295	868	0	1466	PGSC0003DMT400061291	48h_c37471_g1_i1$8-48h_c41755_g2_i3
Nitab4.5_0001925g0060.1	PGSC0003DMP400041255	83.295	868	0	1466	PGSC0003DMT400061291	4h_c43562_g1_i6$8-4h_c42276_g1_i1
Nitab4.5_0001925g0060.1	PGSC0003DMP400041255	83.295	868	0	1466	PGSC0003DMT400061291	4h_c43562_g1_i9$8-48h_c41755_g2_i5
Nitab4.5_0001925g0200.1	PGSC0003DMP400008242	85.274	292	2.96e-178	493	PGSC0003DMT400011861	24h_c41973_g1_i1$8-24h_c42045_g1_i3
Nitab4.5_0001925g0200.1	PGSC0003DMP400008242	85.274	292	2.96e-178	493	PGSC0003DMT400011861	48h_c35462_g1_i1$8-24h_c42045_g1_i1
Nitab4.5_0001925g0200.1	PGSC0003DMP400008242	85.274	292	2.96e-178	493	PGSC0003DMT400011861	48h_c52617_g1_i1$8-ck_c39028_g2_i2
Nitab4.5_0001925g0200.1	PGSC0003DMP400008242	85.274	292	2.96e-178	493	PGSC0003DMT400011861	4h_c43208_g7_i1$8-ck_c39028_g2_i10
Nitab4.5_0001925g0200.1	PGSC0003DMP400008242	85.274	292	2.96e-178	493	PGSC0003DMT400011861	4h_c43208_g7_i2$8-ck_c39028_g2_i1
Nitab4.5_0001925g0200.1	PGSC0003DMP400008242	85.274	292	2.96e-178	493	PGSC0003DMT400011861	ck_c46577_g2_i3$8-ck_c39028_g2_i5
Nitab4.5_0001928g0020.1	PGSC0003DMP400018081	84.319	389	0	685	PGSC0003DMT400026501	4h_c24597_g1_i1$8-ck_c36473_g2_i1
Nitab4.5_0001928g0020.1	PGSC0003DMP400018081	84.319	389	0	685	PGSC0003DMT400026501	ck_c40749_g1_i2$8-ck_c36473_g2_i2
Nitab4.5_0002015g0090.1	PGSC0003DMP400050182	81.818	176	1.05e-101	295	PGSC0003DMT400074121	24h_c39656_g3_i5$8-24h_c41919_g3_i1
Nitab4.5_0002027g0160.1	PGSC0003DMP400036881	72.355	293	2.02e-145	410	PGSC0003DMT400054830	ck_c39061_g1_i1$8-ck_c33179_g1_i1
Nitab4.5_0002029g0010.1	PGSC0003DMP400007205	77.961	363	0	584	PGSC0003DMT400010340	4h_c40788_g1_i1$8-4h_c42839_g2_i4
Nitab4.5_0002031g0050.1	PGSC0003DMP400049792	83.453	556	0	968	PGSC0003DMT400073584	48h_c34878_g1_i1$8-48h_c35204_g1_i3
Nitab4.5_0002031g0050.1	PGSC0003DMP400049792	83.453	556	0	968	PGSC0003DMT400073584	48h_c34878_g1_i3$8-48h_c35204_g1_i2
Nitab4.5_0002031g0050.1	PGSC0003DMP400049792	83.453	556	0	968	PGSC0003DMT400073584	4h_c38277_g1_i1$8-4h_c38586_g1_i2
Nitab4.5_0002080g0050.1	PGSC0003DMP400018129	81.695	295	0	513	PGSC0003DMT400026564	24h_c42168_g1_i1$8-48h_c36480_g2_i2
Nitab4.5_0002080g0050.1	PGSC0003DMP400018129	81.695	295	0	513	PGSC0003DMT400026564	24h_c42168_g1_i3$8-48h_c36480_g2_i7
Nitab4.5_0002080g0050.1	PGSC0003DMP400018129	81.695	295	0	513	PGSC0003DMT400026564	24h_c42168_g1_i5$8-48h_c36480_g2_i5
Nitab4.5_0002080g0050.1	PGSC0003DMP400018129	81.695	295	0	513	PGSC0003DMT400026564	4h_c39640_g4_i2$8-4h_c34043_g3_i2
Nitab4.5_0002100g0040.1	PGSC0003DMP400047126	90.136	588	0	1119	PGSC0003DMT400069760	24h_c40150_g2_i1$8-24h_c42772_g2_i1
Nitab4.5_0002100g0040.1	PGSC0003DMP400047126	90.136	588	0	1119	PGSC0003DMT400069760	24h_c47269_g1_i1$8-24h_c45451_g1_i4
Nitab4.5_0002100g0040.1	PGSC0003DMP400047126	90.136	588	0	1119	PGSC0003DMT400069760	24h_c47269_g1_i2$8-24h_c45451_g1_i2
Nitab4.5_0002100g0040.1	PGSC0003DMP400047126	90.136	588	0	1119	PGSC0003DMT400069760	48h_c39068_g3_i5$8-24h_c45451_g1_i5
Nitab4.5_0002100g0040.1	PGSC0003DMP400047126	90.136	588	0	1119	PGSC0003DMT400069760	4h_c41352_g2_i3$8-4h_c41160_g3_i2
Nitab4.5_0002100g0040.1	PGSC0003DMP400047126	90.136	588	0	1119	PGSC0003DMT400069760	ck_c46366_g3_i2$8-24h_c45451_g1_i8
Nitab4.5_0002100g0040.1	PGSC0003DMP400047126	90.136	588	0	1119	PGSC0003DMT400069760	ck_c46366_g3_i4$8-4h_c41160_g3_i1
Nitab4.5_0002100g0040.1	PGSC0003DMP400047126	90.136	588	0	1119	PGSC0003DMT400069760	ck_c46366_g4_i1$8-48h_c39266_g1_i2
Nitab4.5_0002100g0060.1	PGSC0003DMP400047121	85.683	461	0	805	PGSC0003DMT400069755	24h_c31084_g1_i1$8-ck_c25934_g2_i1
Nitab4.5_0002100g0060.1	PGSC0003DMP400047121	85.683	461	0	805	PGSC0003DMT400069755	48h_c38148_g1_i2$8-4h_c44752_g1_i2
Nitab4.5_0002105g0040.1	PGSC0003DMP400006546	90.871	241	5.7e-156	433	PGSC0003DMT400009422	24h_c39691_g1_i1$8-24h_c38535_g1_i2
Nitab4.5_0002105g0040.1	PGSC0003DMP400006546	90.871	241	5.7e-156	433	PGSC0003DMT400009422	24h_c39691_g2_i2$8-4h_c38282_g2_i3
Nitab4.5_0002105g0040.1	PGSC0003DMP400006546	90.871	241	5.7e-156	433	PGSC0003DMT400009422	4h_c37321_g1_i1$8-4h_c38282_g2_i2
Nitab4.5_0002113g0030.1	PGSC0003DMP400063684	72.687	454	0	650	PGSC0003DMT400092009	24h_c45474_g1_i2$8-4h_c41598_g1_i4
Nitab4.5_0002113g0030.1	PGSC0003DMP400063684	72.687	454	0	650	PGSC0003DMT400092009	48h_c41810_g2_i5$8-ck_c41597_g1_i10
Nitab4.5_0002113g0030.1	PGSC0003DMP400063684	72.687	454	0	650	PGSC0003DMT400092009	4h_c34947_g1_i10$8-48h_c31410_g1_i1
Nitab4.5_0002113g0030.1	PGSC0003DMP400063684	72.687	454	0	650	PGSC0003DMT400092009	4h_c34947_g1_i4$8-4h_c34928_g1_i1
Nitab4.5_0002113g0030.1	PGSC0003DMP400063684	72.687	454	0	650	PGSC0003DMT400092009	4h_c42782_g1_i1$8-48h_c39542_g1_i12
Nitab4.5_0002113g0030.1	PGSC0003DMP400063684	72.687	454	0	650	PGSC0003DMT400092009	ck_c47161_g3_i2$8-ck_c41597_g1_i5
Nitab4.5_0002195g0010.1	PGSC0003DMP400046179	84.921	126	1.08e-71	213	PGSC0003DMT400068342	ck_c36239_g2_i2$8-4h_c26708_g1_i1
Nitab4.5_0002222g0070.1	PGSC0003DMP400019911	76.667	90	1.25e-46	147	PGSC0003DMT400029254	4h_c35437_g1_i1$8-4h_c34991_g1_i3
Nitab4.5_0002224g0100.1	PGSC0003DMP400006575	77.397	146	1.18e-79	232	PGSC0003DMT400009462	48h_c28814_g1_i1$8-24h_c33174_g1_i1
Nitab4.5_0002231g0020.1	PGSC0003DMP400010333	82.857	490	0	819	PGSC0003DMT400014932	4h_c41715_g1_i1$8-24h_c45202_g1_i1
Nitab4.5_0002257g0090.1	PGSC0003DMP400001248	76.786	168	3.95e-76	226	PGSC0003DMT400001680	24h_c39877_g1_i1$8-4h_c43270_g1_i1
Nitab4.5_0002257g0090.1	PGSC0003DMP400001248	76.786	168	3.95e-76	226	PGSC0003DMT400001680	24h_c39877_g1_i2$8-24h_c32270_g1_i3
Nitab4.5_0002299g0020.1	PGSC0003DMP400037923	72.152	79	1.43e-29	101	PGSC0003DMT400056354	4h_c4283_g1_i1$8-ck_c22265_g1_i1
Nitab4.5_0002305g0070.1	PGSC0003DMP400026278	57.488	207	2.43e-64	197	PGSC0003DMT400038662	48h_c20_g1_i1$8-24h_c33258_g1_i1
Nitab4.5_0002312g0040.1	PGSC0003DMP400039249	82.54	252	6.29e-118	337	PGSC0003DMT400058306	4h_c36636_g1_i1$8-4h_c36691_g1_i1
Nitab4.5_0002312g0040.1	PGSC0003DMP400039249	82.54	252	6.29e-118	337	PGSC0003DMT400058306	4h_c36636_g1_i3$8-4h_c36691_g1_i2
Nitab4.5_0002312g0040.1	PGSC0003DMP400039249	82.54	252	6.29e-118	337	PGSC0003DMT400058306	ck_c36220_g1_i1$8-ck_c33893_g1_i4
Nitab4.5_0002321g0020.1	PGSC0003DMP400068618	40.426	188	1.82e-40	138	PGSC0003DMT400096943	24h_c39034_g1_i2$8-24h_c37571_g1_i4
Nitab4.5_0002321g0020.1	PGSC0003DMP400068618	40.426	188	1.82e-40	138	PGSC0003DMT400096943	24h_c39034_g1_i4$8-24h_c37571_g1_i3
Nitab4.5_0002342g0170.1	PGSC0003DMP400029202	98.127	267	0	537	PGSC0003DMT400043054	24h_c19546_g1_i1$8-24h_c45106_g1_i2
Nitab4.5_0002342g0170.1	PGSC0003DMP400029202	98.127	267	0	537	PGSC0003DMT400043054	24h_c41181_g1_i1$8-24h_c46138_g1_i5
Nitab4.5_0002342g0170.1	PGSC0003DMP400029202	98.127	267	0	537	PGSC0003DMT400043054	48h_c39726_g1_i6$8-48h_c30024_g1_i3
Nitab4.5_0002342g0170.1	PGSC0003DMP400029202	98.127	267	0	537	PGSC0003DMT400043054	48h_c39963_g1_i2$8-24h_c47259_g1_i2
Nitab4.5_0002342g0170.1	PGSC0003DMP400029202	98.127	267	0	537	PGSC0003DMT400043054	4h_c4418_g1_i1$8-48h_c41716_g1_i1
Nitab4.5_0002343g0020.1	PGSC0003DMP400020229	84.946	186	1.16e-118	335	PGSC0003DMT400029694	24h_c36539_g1_i1$8-24h_c34369_g1_i1
Nitab4.5_0002343g0020.1	PGSC0003DMP400020229	84.946	186	1.16e-118	335	PGSC0003DMT400029694	24h_c36539_g1_i4$8-24h_c34369_g1_i3
Nitab4.5_0002343g0020.1	PGSC0003DMP400020229	84.946	186	1.16e-118	335	PGSC0003DMT400029694	48h_c18646_g1_i1$8-4h_c31230_g2_i1
Nitab4.5_0002343g0020.1	PGSC0003DMP400020229	84.946	186	1.16e-118	335	PGSC0003DMT400029694	ck_c36195_g5_i1$8-ck_c30297_g1_i2
Nitab4.5_0002347g0040.1	PGSC0003DMP400003708	81.223	229	1.16e-114	327	PGSC0003DMT400005271	48h_c21247_g1_i1$8-ck_c30369_g1_i1
Nitab4.5_0002354g0010.1	PGSC0003DMP400046063	66.667	276	5.31e-94	279	PGSC0003DMT400068177	24h_c42050_g2_i1$8-4h_c42899_g1_i1
Nitab4.5_0002354g0010.1	PGSC0003DMP400046063	66.667	276	5.31e-94	279	PGSC0003DMT400068177	4h_c30689_g2_i1$8-24h_c34100_g1_i2
Nitab4.5_0002356g0020.1	PGSC0003DMP400051109	75.67	448	0	683	PGSC0003DMT400075463	ck_c35112_g1_i2$8-ck_c37638_g1_i2
Nitab4.5_0002356g0020.1	PGSC0003DMP400051110	75.223	448	0	678	PGSC0003DMT400075464	48h_c35158_g2_i2$8-4h_c33046_g2_i1
Nitab4.5_0002356g0020.1	PGSC0003DMP400051110	75.223	448	0	678	PGSC0003DMT400075464	4h_c17721_g1_i1$8-4h_c41581_g3_i2
Nitab4.5_0002356g0020.1	PGSC0003DMP400051110	75.223	448	0	678	PGSC0003DMT400075464	4h_c17721_g1_i2$8-4h_c41581_g3_i1
Nitab4.5_0002362g0010.1	PGSC0003DMP400049372	90.816	980	0	1784	PGSC0003DMT400072963	24h_c46618_g2_i1$8-24h_c44943_g2_i2
Nitab4.5_0002362g0010.1	PGSC0003DMP400049372	90.816	980	0	1784	PGSC0003DMT400072963	24h_c46891_g2_i3$8-4h_c44505_g3_i3
Nitab4.5_0002362g0010.1	PGSC0003DMP400049372	90.816	980	0	1784	PGSC0003DMT400072963	48h_c40761_g1_i11$8-4h_c43382_g1_i12
Nitab4.5_0002362g0010.1	PGSC0003DMP400049372	90.816	980	0	1784	PGSC0003DMT400072963	48h_c40761_g1_i5$8-4h_c43382_g1_i11
Nitab4.5_0002362g0010.1	PGSC0003DMP400049372	90.816	980	0	1784	PGSC0003DMT400072963	4h_c44349_g2_i10$8-4h_c44505_g3_i9
Nitab4.5_0002362g0010.1	PGSC0003DMP400049372	90.816	980	0	1784	PGSC0003DMT400072963	4h_c44349_g2_i11$8-4h_c44505_g3_i6
Nitab4.5_0002362g0010.1	PGSC0003DMP400049372	90.816	980	0	1784	PGSC0003DMT400072963	4h_c44349_g2_i12$8-4h_c44505_g3_i5
Nitab4.5_0002362g0010.1	PGSC0003DMP400049372	90.816	980	0	1784	PGSC0003DMT400072963	4h_c44349_g2_i3$8-4h_c44505_g3_i12
Nitab4.5_0002362g0010.1	PGSC0003DMP400049372	90.816	980	0	1784	PGSC0003DMT400072963	4h_c44480_g1_i4$8-4h_c43382_g1_i3
Nitab4.5_0002362g0010.1	PGSC0003DMP400049372	90.816	980	0	1784	PGSC0003DMT400072963	ck_c46964_g1_i2$8-48h_c40394_g1_i1
Nitab4.5_0002362g0010.1	PGSC0003DMP400049372	90.816	980	0	1784	PGSC0003DMT400072963	ck_c46964_g1_i4$8-24h_c45115_g2_i2
Nitab4.5_0002362g0010.1	PGSC0003DMP400049372	90.816	980	0	1784	PGSC0003DMT400072963	ck_c47160_g1_i1$8-ck_c42673_g1_i4
Nitab4.5_0002362g0010.1	PGSC0003DMP400049372	90.816	980	0	1784	PGSC0003DMT400072963	ck_c48898_g3_i1$8-ck_c42673_g1_i3
Nitab4.5_0002367g0060.1	PGSC0003DMP400021698	63.095	336	2.58e-134	382	PGSC0003DMT400031954	48h_c39059_g2_i1$8-4h_c42512_g4_i8
Nitab4.5_0002367g0060.1	PGSC0003DMP400021698	63.095	336	2.58e-134	382	PGSC0003DMT400031954	48h_c39059_g2_i4$8-4h_c42512_g4_i2
Nitab4.5_0002367g0060.1	PGSC0003DMP400021698	63.095	336	2.58e-134	382	PGSC0003DMT400031954	4h_c41893_g1_i2$8-4h_c42512_g4_i1
Nitab4.5_0002367g0060.1	PGSC0003DMP400021698	63.095	336	2.58e-134	382	PGSC0003DMT400031954	4h_c44937_g1_i2$8-4h_c42512_g4_i11
Nitab4.5_0002367g0060.1	PGSC0003DMP400021698	63.095	336	2.58e-134	382	PGSC0003DMT400031954	ck_c45504_g1_i4$8-ck_c41671_g1_i5
Nitab4.5_0002378g0020.1	PGSC0003DMP400035832	90	260	4.88e-166	460	PGSC0003DMT400053141	24h_c34041_g1_i3$8-24h_c9934_g1_i1
Nitab4.5_0002382g0030.1	PGSC0003DMP400046516	76.768	396	0	572	PGSC0003DMT400068851	24h_c40631_g1_i1$8-24h_c39324_g1_i1
Nitab4.5_0002382g0030.1	PGSC0003DMP400046516	76.768	396	0	572	PGSC0003DMT400068851	24h_c40631_g1_i2$8-24h_c39324_g1_i2
Nitab4.5_0002382g0030.1	PGSC0003DMP400046516	76.768	396	0	572	PGSC0003DMT400068851	48h_c28600_g1_i3$8-ck_c29477_g1_i1
Nitab4.5_0002382g0030.1	PGSC0003DMP400046516	76.768	396	0	572	PGSC0003DMT400068851	4h_c39880_g1_i2$8-4h_c41760_g2_i3
Nitab4.5_0002382g0030.1	PGSC0003DMP400046516	76.768	396	0	572	PGSC0003DMT400068851	4h_c39880_g1_i4$8-4h_c41760_g2_i4
Nitab4.5_0002394g0010.1	PGSC0003DMP400025210	76.923	221	1.33e-112	321	PGSC0003DMT400037122	24h_c35006_g2_i1$8-4h_c34953_g1_i2
Nitab4.5_0002394g0010.1	PGSC0003DMP400025210	76.923	221	1.33e-112	321	PGSC0003DMT400037122	48h_c37803_g1_i1$8-24h_c40191_g2_i1
Nitab4.5_0002394g0010.1	PGSC0003DMP400025210	76.923	221	1.33e-112	321	PGSC0003DMT400037122	48h_c38865_g1_i1$8-4h_c39361_g1_i1
Nitab4.5_0002394g0010.1	PGSC0003DMP400025210	76.923	221	1.33e-112	321	PGSC0003DMT400037122	4h_c34077_g1_i3$8-4h_c34953_g1_i1
Nitab4.5_0002402g0010.1	PGSC0003DMP400011298	67.033	455	3.47e-146	424	PGSC0003DMT400016306	24h_c45163_g1_i2$8-24h_c43616_g1_i4
Nitab4.5_0002402g0010.1	PGSC0003DMP400011298	67.033	455	3.47e-146	424	PGSC0003DMT400016306	24h_c45163_g2_i1$8-48h_c36707_g5_i1
Nitab4.5_0002402g0010.1	PGSC0003DMP400011298	67.033	455	3.47e-146	424	PGSC0003DMT400016306	4h_c34736_g2_i1$8-4h_c33402_g2_i2
Nitab4.5_0002402g0010.1	PGSC0003DMP400011298	67.033	455	3.47e-146	424	PGSC0003DMT400016306	4h_c34736_g2_i2$8-24h_c43616_g1_i2
Nitab4.5_0002403g0090.1	PGSC0003DMP400031625	90.602	415	0	755	PGSC0003DMT400046741	24h_c46347_g2_i7$8-24h_c36298_g1_i1
Nitab4.5_0002403g0090.1	PGSC0003DMP400031625	90.602	415	0	755	PGSC0003DMT400046741	4h_c27562_g1_i2$8-48h_c31231_g1_i1
Nitab4.5_0002415g0060.1	PGSC0003DMP400008835	90	340	0	577	PGSC0003DMT400012721	4h_c43559_g4_i1$8-4h_c45193_g2_i1
Nitab4.5_0002415g0060.1	PGSC0003DMP400008835	90	340	0	577	PGSC0003DMT400012721	ck_c49681_g3_i12$8-4h_c45193_g2_i4
Nitab4.5_0002415g0060.1	PGSC0003DMP400008835	90	340	0	577	PGSC0003DMT400012721	ck_c49681_g3_i14$8-48h_c39604_g3_i1
Nitab4.5_0002415g0060.1	PGSC0003DMP400008835	90	340	0	577	PGSC0003DMT400012721	ck_c49681_g3_i6$8-ck_c39866_g2_i2
Nitab4.5_0002415g0060.1	PGSC0003DMP400008835	90	340	0	577	PGSC0003DMT400012721	ck_c50412_g2_i1$8-4h_c45193_g2_i3
Nitab4.5_0002424g0010.1	PGSC0003DMP400004724	84.434	212	1.69e-130	368	PGSC0003DMT400006798	24h_c38666_g1_i1$8-4h_c34189_g1_i3
Nitab4.5_0002424g0010.1	PGSC0003DMP400004725	89.313	131	6.7e-87	254	PGSC0003DMT400006799	48h_c34808_g2_i1$8-4h_c34189_g1_i1
Nitab4.5_0002467g0060.1	PGSC0003DMP400042624	81.616	359	0	588	PGSC0003DMT400063308	24h_c23542_g1_i1$8-24h_c35099_g1_i1
Nitab4.5_0002467g0060.1	PGSC0003DMP400042624	81.616	359	0	588	PGSC0003DMT400063308	24h_c44413_g1_i2$8-24h_c42908_g1_i2
Nitab4.5_0002467g0060.1	PGSC0003DMP400042624	81.616	359	0	588	PGSC0003DMT400063308	24h_c44413_g1_i3$8-48h_c37057_g2_i1
Nitab4.5_0002486g0040.1	PGSC0003DMP400032465	85.484	248	5.53e-162	450	PGSC0003DMT400047948	24h_c39082_g1_i3$8-24h_c42082_g1_i4
Nitab4.5_0002486g0040.1	PGSC0003DMP400032465	85.484	248	5.53e-162	450	PGSC0003DMT400047948	24h_c39082_g1_i6$8-48h_c31502_g1_i3
Nitab4.5_0002486g0040.1	PGSC0003DMP400032465	85.484	248	5.53e-162	450	PGSC0003DMT400047948	48h_c37787_g1_i4$8-4h_c38441_g1_i1
Nitab4.5_0002486g0040.1	PGSC0003DMP400032465	85.484	248	5.53e-162	450	PGSC0003DMT400047948	4h_c32423_g1_i1$8-24h_c42082_g1_i1
Nitab4.5_0002486g0040.1	PGSC0003DMP400032465	85.484	248	5.53e-162	450	PGSC0003DMT400047948	4h_c37036_g1_i2$8-ck_c36602_g1_i2
Nitab4.5_0002486g0040.1	PGSC0003DMP400032465	85.484	248	5.53e-162	450	PGSC0003DMT400047948	ck_c41883_g5_i1$8-24h_c42082_g1_i5
Nitab4.5_0002486g0040.1	PGSC0003DMP400032466	86.179	123	8.03e-74	221	PGSC0003DMT400047949	24h_c39082_g1_i1$8-24h_c42082_g1_i3
Nitab4.5_0002486g0040.1	PGSC0003DMP400032466	86.179	123	8.03e-74	221	PGSC0003DMT400047949	24h_c39082_g1_i2$8-4h_c36286_g1_i1
Nitab4.5_0002518g0040.1	PGSC0003DMP400050324	90	570	0	1063	PGSC0003DMT400074313	ck_c46360_g1_i1$8-4h_c37310_g1_i2
Nitab4.5_0002518g0040.1	PGSC0003DMP400050324	90	570	0	1063	PGSC0003DMT400074313	ck_c46360_g1_i2$8-ck_c39120_g1_i1
Nitab4.5_0002522g0040.1	PGSC0003DMP400031590	95	300	0	539	PGSC0003DMT400046694	ck_c40751_g1_i1$8-ck_c35475_g1_i1
Nitab4.5_0002526g0070.1	PGSC0003DMP400031984	70.223	403	8.95e-161	458	PGSC0003DMT400047265	24h_c45351_g1_i1$8-24h_c43380_g1_i2
Nitab4.5_0002526g0070.1	PGSC0003DMP400031984	70.223	403	8.95e-161	458	PGSC0003DMT400047265	4h_c41037_g1_i1$8-24h_c43380_g1_i1
Nitab4.5_0002543g0100.1	PGSC0003DMP400044689	47.257	237	3.51e-59	187	PGSC0003DMT400066300	24h_c43299_g2_i1$8-4h_c5628_g1_i2
Nitab4.5_0002545g0050.1	PGSC0003DMP400019851	81.743	482	0	830	PGSC0003DMT400029170	24h_c24150_g1_i1$8-48h_c36300_g1_i2
Nitab4.5_0002545g0050.1	PGSC0003DMP400019851	81.743	482	0	830	PGSC0003DMT400029170	24h_c24150_g1_i2$8-24h_c10159_g1_i1
Nitab4.5_0002545g0050.1	PGSC0003DMP400019851	81.743	482	0	830	PGSC0003DMT400029170	48h_c39587_g3_i1$8-4h_c43338_g5_i2
Nitab4.5_0002545g0050.1	PGSC0003DMP400019851	81.743	482	0	830	PGSC0003DMT400029170	48h_c39587_g3_i3$8-48h_c36300_g1_i4
Nitab4.5_0002553g0020.1	PGSC0003DMP400046726	93.313	329	0	619	PGSC0003DMT400069198	ck_c41198_g1_i1$8-48h_c33635_g1_i1
Nitab4.5_0002611g0040.1	PGSC0003DMP400019803	89.76	791	0	1471	PGSC0003DMT400029113	48h_c19308_g1_i1$8-48h_c20526_g1_i1
Nitab4.5_0002611g0130.1	PGSC0003DMP400019693	74.118	85	3.61e-26	94.7	PGSC0003DMT400028963	ck_c38792_g1_i1$8-ck_c31990_g3_i2
Nitab4.5_0002611g0130.1	PGSC0003DMP400019693	80	80	3.71e-36	120	PGSC0003DMT400028963	ck_c38792_g1_i1$8-ck_c31990_g3_i2
Nitab4.5_0002611g0130.1	PGSC0003DMP400039849	76.543	81	2.82e-34	115	PGSC0003DMT400059173	4h_c31598_g1_i1$8-ck_c31990_g3_i1
Nitab4.5_0002611g0130.1	PGSC0003DMP400039849	76.543	81	2.82e-34	115	PGSC0003DMT400059173	4h_c50041_g1_i1$8-4h_c84404_g1_i1
Nitab4.5_0002611g0130.1	PGSC0003DMP400039849	76.543	81	2.82e-34	115	PGSC0003DMT400059173	ck_c38792_g2_i1$8-ck_c31990_g2_i1
Nitab4.5_0002611g0130.1	PGSC0003DMP400039849	84.706	85	1.07e-28	101	PGSC0003DMT400059173	4h_c31598_g1_i1$8-ck_c31990_g3_i1
Nitab4.5_0002611g0130.1	PGSC0003DMP400039849	84.706	85	1.07e-28	101	PGSC0003DMT400059173	4h_c50041_g1_i1$8-4h_c84404_g1_i1
Nitab4.5_0002611g0130.1	PGSC0003DMP400039849	84.706	85	1.07e-28	101	PGSC0003DMT400059173	ck_c38792_g2_i1$8-ck_c31990_g2_i1
Nitab4.5_0002629g0010.1	PGSC0003DMP400016582	75.862	232	1.39e-83	250	PGSC0003DMT400024276	24h_c45327_g5_i1$8-24h_c44272_g4_i2
Nitab4.5_0002629g0010.1	PGSC0003DMP400016582	75.862	232	1.39e-83	250	PGSC0003DMT400024276	24h_c45327_g5_i2$8-24h_c44272_g4_i1
Nitab4.5_0002700g0140.1	PGSC0003DMP400024994	83.452	562	0	948	PGSC0003DMT400036848	24h_c53670_g1_i1$8-4h_c30400_g2_i1
Nitab4.5_0002700g0140.1	PGSC0003DMP400024994	83.452	562	0	948	PGSC0003DMT400036848	48h_c27548_g1_i1$8-4h_c30400_g2_i2
Nitab4.5_0002761g0070.1	PGSC0003DMP400020036	87.5	120	4.18e-32	110	PGSC0003DMT400029434	24h_c1976_g1_i1$8-ck_c28328_g1_i2
Nitab4.5_0002761g0070.1	PGSC0003DMP400020036	87.5	120	4.18e-32	110	PGSC0003DMT400029434	ck_c26883_g1_i2$8-ck_c28328_g1_i1
Nitab4.5_0002769g0040.1	PGSC0003DMP400014660	65.074	272	6.88e-111	320	PGSC0003DMT400021547	24h_c44134_g5_i1$8-24h_c44731_g2_i2
Nitab4.5_0002769g0040.1	PGSC0003DMP400014660	65.074	272	6.88e-111	320	PGSC0003DMT400021547	48h_c31726_g2_i2$8-ck_c35265_g1_i3
Nitab4.5_0002769g0040.1	PGSC0003DMP400014660	65.074	272	6.88e-111	320	PGSC0003DMT400021547	ck_c41523_g1_i1$8-ck_c35265_g1_i2
Nitab4.5_0002773g0080.1	PGSC0003DMP400037859	70.769	130	2.47e-57	175	PGSC0003DMT400056253	4h_c29872_g1_i1$8-4h_c33496_g1_i1
Nitab4.5_0002791g0020.1	PGSC0003DMP400032019	81.443	97	2.27e-39	126	PGSC0003DMT400047309	ck_c32908_g1_i1$8-ck_c27324_g1_i1
Nitab4.5_0002796g0010.1	PGSC0003DMP400008742	69.461	334	3.09e-137	392	PGSC0003DMT400012583	24h_c42126_g1_i1$8-48h_c32999_g1_i1
Nitab4.5_0002796g0010.1	PGSC0003DMP400008742	69.461	334	3.09e-137	392	PGSC0003DMT400012583	48h_c31444_g1_i2$8-24h_c38706_g1_i2
Nitab4.5_0002820g0100.1	PGSC0003DMP400031282	68.317	101	3.01e-38	124	PGSC0003DMT400046207	24h_c34938_g2_i3$8-4h_c32567_g2_i4
Nitab4.5_0002820g0100.1	PGSC0003DMP400031282	68.317	101	3.01e-38	124	PGSC0003DMT400046207	4h_c30455_g1_i2$8-4h_c32567_g2_i3
Nitab4.5_0002820g0100.1	PGSC0003DMP400031282	68.317	101	3.01e-38	124	PGSC0003DMT400046207	ck_c36460_g1_i2$8-24h_c32551_g1_i1
Nitab4.5_0002827g0080.1	PGSC0003DMP400028819	94.156	462	0	888	PGSC0003DMT400042488	24h_c43563_g2_i1$8-4h_c37872_g2_i3
Nitab4.5_0002827g0080.1	PGSC0003DMP400028819	94.156	462	0	888	PGSC0003DMT400042488	48h_c70375_g1_i1$8-24h_c42839_g2_i1
Nitab4.5_0002876g0020.1	PGSC0003DMP400028626	59.871	309	3.01e-96	286	PGSC0003DMT400042219	4h_c31745_g1_i1$8-4h_c33292_g2_i2
Nitab4.5_0002944g0100.1	PGSC0003DMP400010346	83.525	261	4.13e-159	446	PGSC0003DMT400014947	4h_c38849_g1_i2$8-ck_c38959_g5_i1
Nitab4.5_0002944g0100.1	PGSC0003DMP400010348	77.41	363	0	555	PGSC0003DMT400014949	24h_c39734_g2_i5$8-24h_c42415_g3_i2
Nitab4.5_0002944g0100.1	PGSC0003DMP400010348	77.41	363	0	555	PGSC0003DMT400014949	4h_c19286_g2_i1$8-ck_c38959_g1_i2
Nitab4.5_0002944g0100.1	PGSC0003DMP400010348	77.41	363	0	555	PGSC0003DMT400014949	ck_c59626_g1_i1$8-ck_c38959_g5_i2
Nitab4.5_0002951g0020.1	PGSC0003DMP400051323	83.047	407	0	657	PGSC0003DMT400075778	48h_c71528_g1_i1$8-24h_c37644_g2_i2
Nitab4.5_0002980g0040.1	PGSC0003DMP400002387	76.383	470	0	721	PGSC0003DMT400003360	24h_c42917_g1_i1$8-24h_c42081_g1_i4
Nitab4.5_0002980g0040.1	PGSC0003DMP400002387	76.383	470	0	721	PGSC0003DMT400003360	24h_c42917_g1_i2$8-24h_c42081_g1_i1
Nitab4.5_0002980g0040.1	PGSC0003DMP400002387	76.383	470	0	721	PGSC0003DMT400003360	48h_c32944_g1_i4$8-24h_c42081_g1_i3
Nitab4.5_0003039g0040.1	PGSC0003DMP400045958	74.51	204	3.23e-91	268	PGSC0003DMT400068040	48h_c29353_g2_i2$8-48h_c27777_g1_i2
Nitab4.5_0003039g0040.1	PGSC0003DMP400045958	74.51	204	3.23e-91	268	PGSC0003DMT400068040	4h_c33901_g1_i2$8-4h_c31830_g2_i2
Nitab4.5_0003039g0040.1	PGSC0003DMP400045958	74.51	204	3.23e-91	268	PGSC0003DMT400068040	4h_c59001_g1_i1$8-4h_c31830_g1_i1
Nitab4.5_0003074g0030.1	PGSC0003DMP400012196	68	50	1.24e-14	61.6	PGSC0003DMT400017744	24h_c18965_g1_i1$8-24h_c31200_g3_i1
Nitab4.5_0003086g0040.1	PGSC0003DMP400050201	78.431	153	1.79e-89	258	PGSC0003DMT400074147	24h_c32628_g1_i2$8-ck_c33570_g1_i1
Nitab4.5_0003086g0040.1	PGSC0003DMP400050201	78.431	153	1.79e-89	258	PGSC0003DMT400074147	48h_c16727_g1_i1$8-ck_c33570_g1_i3
Nitab4.5_0003086g0040.1	PGSC0003DMP400050201	78.431	153	1.79e-89	258	PGSC0003DMT400074147	48h_c28030_g2_i1$8-4h_c32413_g1_i1
Nitab4.5_0003086g0040.1	PGSC0003DMP400050201	78.431	153	1.79e-89	258	PGSC0003DMT400074147	48h_c28030_g2_i2$8-4h_c32413_g1_i3
Nitab4.5_0003086g0040.1	PGSC0003DMP400050201	78.431	153	1.79e-89	258	PGSC0003DMT400074147	48h_c42261_g2_i1$8-48h_c29479_g1_i4
Nitab4.5_0003086g0040.1	PGSC0003DMP400050201	78.431	153	1.79e-89	258	PGSC0003DMT400074147	ck_c12804_g1_i1$8-4h_c32413_g1_i2
Nitab4.5_0003086g0040.1	PGSC0003DMP400050201	78.431	153	1.79e-89	258	PGSC0003DMT400074147	ck_c39567_g1_i3$8-4h_c33371_g1_i1
Nitab4.5_0003152g0170.1	PGSC0003DMP400004048	78.593	327	0	544	PGSC0003DMT400005804	24h_c45578_g1_i2$8-24h_c44453_g2_i4
Nitab4.5_0003152g0170.1	PGSC0003DMP400004048	78.593	327	0	544	PGSC0003DMT400005804	24h_c45578_g1_i3$8-24h_c44453_g2_i6
Nitab4.5_0003152g0170.1	PGSC0003DMP400004048	78.593	327	0	544	PGSC0003DMT400005804	24h_c45578_g1_i4$8-24h_c44453_g2_i1
Nitab4.5_0003152g0170.1	PGSC0003DMP400004048	78.593	327	0	544	PGSC0003DMT400005804	48h_c39950_g1_i2$8-24h_c44453_g2_i5
Nitab4.5_0003280g0040.1	PGSC0003DMP400017447	88.943	407	0	769	PGSC0003DMT400025601	24h_c1875_g1_i1$8-24h_c41506_g1_i1
Nitab4.5_0003280g0040.1	PGSC0003DMP400017447	88.943	407	0	769	PGSC0003DMT400025601	24h_c47083_g4_i2$8-24h_c46917_g1_i6
Nitab4.5_0003280g0040.1	PGSC0003DMP400017447	88.943	407	0	769	PGSC0003DMT400025601	24h_c47083_g4_i6$8-24h_c46917_g1_i1
Nitab4.5_0003280g0040.1	PGSC0003DMP400017447	88.943	407	0	769	PGSC0003DMT400025601	48h_c38102_g2_i3$8-4h_c42056_g1_i1
Nitab4.5_0003280g0040.1	PGSC0003DMP400017447	88.943	407	0	769	PGSC0003DMT400025601	4h_c29277_g2_i1$8-4h_c40631_g1_i7
Nitab4.5_0003280g0040.1	PGSC0003DMP400017447	88.943	407	0	769	PGSC0003DMT400025601	4h_c41614_g2_i2$8-4h_c43513_g1_i3
Nitab4.5_0003280g0040.1	PGSC0003DMP400017448	90.333	300	0	575	PGSC0003DMT400025602	48h_c17091_g1_i2$8-4h_c40631_g1_i11
Nitab4.5_0003280g0040.1	PGSC0003DMP400017448	90.333	300	0	575	PGSC0003DMT400025602	4h_c29277_g1_i1$8-4h_c40631_g1_i4
Nitab4.5_0003280g0040.1	PGSC0003DMP400017448	90.333	300	0	575	PGSC0003DMT400025602	4h_c42919_g2_i2$8-4h_c42056_g2_i3
Nitab4.5_0003296g0030.1	PGSC0003DMP400043264	89.953	428	0	799	PGSC0003DMT400064187	4h_c39866_g1_i1$8-ck_c39824_g1_i1
Nitab4.5_0003299g0010.1	PGSC0003DMP400020761	78.797	632	0	1010	PGSC0003DMT400030584	24h_c54283_g1_i1$8-24h_c61354_g1_i1
Nitab4.5_0003307g0040.1	PGSC0003DMP400041067	85.178	533	0	900	PGSC0003DMT400061001	24h_c44798_g1_i2$8-ck_c37799_g1_i1
Nitab4.5_0003307g0040.1	PGSC0003DMP400041067	85.178	533	0	900	PGSC0003DMT400061001	24h_c44798_g1_i5$8-24h_c42527_g5_i2
Nitab4.5_0003328g0020.1	PGSC0003DMP400025379	87.26	416	0	685	PGSC0003DMT400037341	48h_c33127_g1_i1$8-48h_c32793_g1_i1
Nitab4.5_0003328g0020.1	PGSC0003DMP400025379	87.26	416	0	685	PGSC0003DMT400037341	4h_c35410_g2_i1$8-4h_c35536_g1_i1
Nitab4.5_0003353g0030.1	PGSC0003DMP400037085	89.041	292	0	558	PGSC0003DMT400055138	48h_c39655_g4_i3$8-48h_c39589_g1_i7
Nitab4.5_0003353g0030.1	PGSC0003DMP400037085	89.041	292	0	558	PGSC0003DMT400055138	4h_c39990_g1_i2$8-4h_c36640_g4_i1
Nitab4.5_0003353g0030.1	PGSC0003DMP400037085	89.041	292	0	558	PGSC0003DMT400055138	4h_c39990_g1_i3$8-48h_c39589_g1_i3
Nitab4.5_0003353g0030.1	PGSC0003DMP400037085	89.041	292	0	558	PGSC0003DMT400055138	4h_c39990_g1_i4$8-48h_c39589_g1_i1
Nitab4.5_0003353g0030.1	PGSC0003DMP400037085	89.041	292	0	558	PGSC0003DMT400055138	4h_c39990_g1_i6$8-4h_c36640_g4_i2
Nitab4.5_0003364g0060.1	PGSC0003DMP400017536	71.498	207	2.4e-84	248	PGSC0003DMT400025724	24h_c65029_g1_i1$8-4h_c66326_g1_i1
Nitab4.5_0003374g0010.1	PGSC0003DMP400053725	77.891	294	3.65e-149	419	PGSC0003DMT400079237	24h_c29454_g1_i1$8-24h_c39116_g2_i2
Nitab4.5_0003374g0010.1	PGSC0003DMP400053725	77.891	294	3.65e-149	419	PGSC0003DMT400079237	24h_c40855_g1_i1$8-24h_c39116_g2_i1
Nitab4.5_0003410g0020.1	PGSC0003DMP400027111	89.379	499	0	901	PGSC0003DMT400039994	4h_c35212_g1_i1$8-24h_c39960_g1_i1
Nitab4.5_0003435g0020.1	PGSC0003DMP400043327	86.967	422	0	720	PGSC0003DMT400064262	48h_c23188_g1_i1$8-48h_c23721_g1_i2
Nitab4.5_0003498g0040.1	PGSC0003DMP400027219	72.283	184	4.63e-87	253	PGSC0003DMT400040143	4h_c41672_g1_i6$8-ck_c32174_g1_i1
Nitab4.5_0003498g0040.1	PGSC0003DMP400027220	72.826	184	4.02e-86	251	PGSC0003DMT400040144	24h_c43128_g1_i5$8-24h_c42543_g1_i3
Nitab4.5_0003515g0030.1	PGSC0003DMP400004678	67.943	209	1.81e-90	264	PGSC0003DMT400006734	24h_c40229_g1_i1$8-24h_c36251_g1_i1
Nitab4.5_0003515g0030.1	PGSC0003DMP400004678	67.943	209	1.81e-90	264	PGSC0003DMT400006734	24h_c40229_g1_i2$8-48h_c34362_g3_i2
Nitab4.5_0003515g0030.1	PGSC0003DMP400004678	67.943	209	1.81e-90	264	PGSC0003DMT400006734	4h_c30145_g1_i1$8-4h_c28823_g1_i1
Nitab4.5_0003540g0040.1	PGSC0003DMP400015906	76.154	130	5.4e-61	183	PGSC0003DMT400023336	24h_c36458_g1_i1$8-24h_c34686_g1_i1
Nitab4.5_0003569g0010.1	PGSC0003DMP400004298	80.952	273	1e-154	432	PGSC0003DMT400006218	4h_c34009_g1_i1$8-4h_c34150_g1_i1
Nitab4.5_0003605g0010.1	PGSC0003DMP400028976	92.233	103	2.07e-66	195	PGSC0003DMT400042706	48h_c36987_g3_i1$8-4h_c37019_g2_i1
Nitab4.5_0003605g0010.1	PGSC0003DMP400028976	92.233	103	2.07e-66	195	PGSC0003DMT400042706	4h_c38034_g3_i1$8-4h_c37019_g2_i2
Nitab4.5_0003658g0050.1	PGSC0003DMP400042789	89.375	480	0	858	PGSC0003DMT400063553	24h_c47135_g1_i1$8-24h_c37208_g1_i1
Nitab4.5_0003658g0050.1	PGSC0003DMP400042790	91.724	290	0	518	PGSC0003DMT400063554	24h_c47135_g1_i3$8-48h_c34808_g1_i3
Nitab4.5_0003668g0070.1	PGSC0003DMP400038786	83.601	311	0	544	PGSC0003DMT400057633	24h_c34044_g1_i2$8-24h_c34620_g1_i1
Nitab4.5_0003668g0070.1	PGSC0003DMP400038786	83.601	311	0	544	PGSC0003DMT400057633	24h_c40520_g1_i1$8-24h_c40927_g2_i1
Nitab4.5_0003668g0070.1	PGSC0003DMP400038786	83.601	311	0	544	PGSC0003DMT400057633	24h_c40520_g1_i3$8-24h_c40927_g2_i3
Nitab4.5_0003668g0070.1	PGSC0003DMP400038786	83.601	311	0	544	PGSC0003DMT400057633	4h_c30708_g1_i2$8-48h_c28546_g1_i1
Nitab4.5_0003668g0070.1	PGSC0003DMP400038786	83.601	311	0	544	PGSC0003DMT400057633	4h_c43033_g1_i15$8-24h_c40927_g2_i2
Nitab4.5_0003668g0070.1	PGSC0003DMP400038786	83.601	311	0	544	PGSC0003DMT400057633	ck_c31984_g2_i1$8-ck_c24866_g1_i1
Nitab4.5_0003716g0090.1	PGSC0003DMP400069418	26.266	316	5.76e-22	97.4	PGSC0003DMT400097743	24h_c45892_g1_i2$8-ck_c43845_g2_i2
Nitab4.5_0003716g0090.1	PGSC0003DMP400069418	26.266	316	5.76e-22	97.4	PGSC0003DMT400097743	24h_c49618_g3_i1$8-ck_c41790_g3_i2
Nitab4.5_0003716g0090.1	PGSC0003DMP400069418	26.266	316	5.76e-22	97.4	PGSC0003DMT400097743	48h_c41067_g5_i2$8-24h_c45572_g11_i1
Nitab4.5_0003716g0090.1	PGSC0003DMP400069418	26.266	316	5.76e-22	97.4	PGSC0003DMT400097743	48h_c42526_g1_i1$8-ck_c41790_g3_i1
Nitab4.5_0003716g0090.1	PGSC0003DMP400069418	26.266	316	5.76e-22	97.4	PGSC0003DMT400097743	4h_c32026_g2_i1$8-ck_c31807_g1_i1
Nitab4.5_0003716g0090.1	PGSC0003DMP400069418	26.266	316	5.76e-22	97.4	PGSC0003DMT400097743	ck_c45259_g2_i1$8-ck_c43845_g2_i5
Nitab4.5_0003716g0090.1	PGSC0003DMP400069418	26.266	316	5.76e-22	97.4	PGSC0003DMT400097743	ck_c47081_g1_i1$8-48h_c41762_g1_i2
Nitab4.5_0003716g0090.1	PGSC0003DMP400069418	26.266	316	5.76e-22	97.4	PGSC0003DMT400097743	ck_c47081_g1_i2$8-24h_c47961_g1_i1
Nitab4.5_0003716g0090.1	PGSC0003DMP400069418	26.266	316	5.76e-22	97.4	PGSC0003DMT400097743	ck_c49299_g1_i3$8-ck_c38118_g2_i1
Nitab4.5_0003757g0050.1	PGSC0003DMP400046054	61.878	181	1.13e-59	196	PGSC0003DMT400068167	48h_c28676_g1_i2$8-24h_c45912_g1_i8
Nitab4.5_0003757g0050.1	PGSC0003DMP400046054	61.878	181	1.13e-59	196	PGSC0003DMT400068167	48h_c28676_g1_i3$8-4h_c44198_g6_i5
Nitab4.5_0003757g0050.1	PGSC0003DMP400046057	89.103	468	0	843	PGSC0003DMT400068170	24h_c43824_g1_i2$8-ck_c38290_g1_i2
Nitab4.5_0003757g0050.1	PGSC0003DMP400046057	89.103	468	0	843	PGSC0003DMT400068170	48h_c38290_g1_i1$8-48h_c38904_g1_i3
Nitab4.5_0003757g0050.1	PGSC0003DMP400046057	89.103	468	0	843	PGSC0003DMT400068170	ck_c45132_g1_i1$8-48h_c38904_g1_i2
Nitab4.5_0003757g0050.1	PGSC0003DMP400046057	89.103	468	0	843	PGSC0003DMT400068170	ck_c45132_g1_i2$8-ck_c38290_g1_i1
Nitab4.5_0003791g0020.1	PGSC0003DMP400020470	75.926	486	0	771	PGSC0003DMT400030111	24h_c45268_g1_i4$8-48h_c34924_g1_i1
Nitab4.5_0003791g0020.1	PGSC0003DMP400020470	75.926	486	0	771	PGSC0003DMT400030111	48h_c36226_g1_i1$8-24h_c42105_g1_i2
Nitab4.5_0003799g0010.1	PGSC0003DMP400001894	88.028	852	0	1456	PGSC0003DMT400002603	48h_c41883_g1_i1$8-48h_c41036_g1_i1
Nitab4.5_0003799g0010.1	PGSC0003DMP400001894	88.028	852	0	1456	PGSC0003DMT400002603	4h_c30148_g1_i1$8-4h_c35554_g1_i1
Nitab4.5_0003869g0050.1	PGSC0003DMP400022736	88.396	293	0	537	PGSC0003DMT400033425	24h_c32413_g1_i1$8-24h_c27833_g1_i1
Nitab4.5_0003883g0030.1	PGSC0003DMP400006287	80.357	168	6.26e-52	163	PGSC0003DMT400009070	24h_c37875_g1_i1$8-24h_c37278_g1_i2
Nitab4.5_0003883g0030.1	PGSC0003DMP400006287	80.357	168	6.26e-52	163	PGSC0003DMT400009070	24h_c74155_g1_i1$8-24h_c37278_g1_i3
Nitab4.5_0003914g0040.1	PGSC0003DMP400046426	89.085	284	0	518	PGSC0003DMT400068708	48h_c36531_g2_i1$8-48h_c36776_g4_i4
Nitab4.5_0003914g0040.1	PGSC0003DMP400046426	89.085	284	0	518	PGSC0003DMT400068708	48h_c36531_g2_i2$8-48h_c36776_g4_i2
Nitab4.5_0003914g0040.1	PGSC0003DMP400046426	89.085	284	0	518	PGSC0003DMT400068708	ck_c39947_g3_i1$8-48h_c36776_g3_i2
Nitab4.5_0004156g0010.1	PGSC0003DMP400052932	77.108	498	0	832	PGSC0003DMT400078178	24h_c21966_g1_i2$8-24h_c17990_g1_i1
Nitab4.5_0004194g0030.1	PGSC0003DMP400019744	59.719	499	0	635	PGSC0003DMT400029031	48h_c27395_g1_i1$8-24h_c20359_g2_i2
Nitab4.5_0004194g0090.1	PGSC0003DMP400025021	90.526	95	7.11e-53	160	PGSC0003DMT400036876	24h_c35939_g1_i1$8-4h_c35238_g1_i1
Nitab4.5_0004194g0090.1	PGSC0003DMP400025021	90.526	95	7.11e-53	160	PGSC0003DMT400036876	24h_c35939_g1_i3$8-4h_c35238_g1_i4
Nitab4.5_0004194g0090.1	PGSC0003DMP400025021	90.526	95	7.11e-53	160	PGSC0003DMT400036876	24h_c47181_g1_i1$8-4h_c39044_g1_i1
Nitab4.5_0004194g0090.1	PGSC0003DMP400025021	90.526	95	7.11e-53	160	PGSC0003DMT400036876	24h_c47181_g1_i6$8-24h_c38295_g2_i1
Nitab4.5_0004475g0010.1	PGSC0003DMP400019562	87.605	476	0	856	PGSC0003DMT400028768	24h_c44076_g1_i1$8-24h_c43322_g1_i1
Nitab4.5_0004624g0020.1	PGSC0003DMP400006041	74	50	2.62e-17	68.2	PGSC0003DMT400008703	24h_c8042_g1_i1$8-24h_c7381_g1_i1
Nitab4.5_0004624g0020.1	PGSC0003DMP400006041	74	50	2.62e-17	68.2	PGSC0003DMT400008703	4h_c15766_g1_i1$8-48h_c16322_g1_i1
Nitab4.5_0004625g0020.1	PGSC0003DMP400045432	77.099	262	3.95e-119	341	PGSC0003DMT400067337	24h_c37833_g1_i3$8-4h_c32937_g1_i2
Nitab4.5_0004625g0020.1	PGSC0003DMP400045432	77.099	262	3.95e-119	341	PGSC0003DMT400067337	48h_c37908_g2_i5$8-24h_c40691_g1_i2
Nitab4.5_0004881g0010.1	PGSC0003DMP400051657	93.2	750	0	1395	PGSC0003DMT400076270	24h_c45320_g2_i9$8-4h_c44105_g2_i3
Nitab4.5_0004881g0010.1	PGSC0003DMP400051657	93.2	750	0	1395	PGSC0003DMT400076270	48h_c39943_g1_i1$8-4h_c44105_g2_i4
Nitab4.5_0004881g0010.1	PGSC0003DMP400051657	93.2	750	0	1395	PGSC0003DMT400076270	48h_c39943_g1_i2$8-24h_c44709_g1_i2
Nitab4.5_0004881g0010.1	PGSC0003DMP400051657	93.2	750	0	1395	PGSC0003DMT400076270	4h_c42093_g1_i1$8-4h_c44105_g2_i6
Nitab4.5_0004881g0010.1	PGSC0003DMP400051657	93.2	750	0	1395	PGSC0003DMT400076270	4h_c42093_g1_i3$8-4h_c44105_g2_i2
Nitab4.5_0004905g0070.1	PGSC0003DMP400002525	83.429	350	0	620	PGSC0003DMT400003537	4h_c34058_g1_i1$8-24h_c35941_g1_i1
Nitab4.5_0004955g0020.1	PGSC0003DMP400000519	59.004	261	1.28e-72	221	PGSC0003DMT400000694	48h_c20824_g1_i1$8-48h_c33676_g1_i2
Nitab4.5_0004955g0020.1	PGSC0003DMP400000519	59.004	261	1.28e-72	221	PGSC0003DMT400000694	48h_c20824_g1_i2$8-48h_c33676_g1_i4
Nitab4.5_0004955g0020.1	PGSC0003DMP400000519	59.004	261	1.28e-72	221	PGSC0003DMT400000694	48h_c33527_g1_i1$8-24h_c38020_g1_i2
Nitab4.5_0004955g0020.1	PGSC0003DMP400000519	59.004	261	1.28e-72	221	PGSC0003DMT400000694	48h_c33527_g1_i2$8-24h_c38020_g1_i1
Nitab4.5_0005185g0050.1	PGSC0003DMP400006637	80.952	525	0	859	PGSC0003DMT400009541	24h_c43559_g2_i1$8-48h_c38922_g1_i2
Nitab4.5_0005259g0020.1	PGSC0003DMP400030290	79.863	437	0	656	PGSC0003DMT400044683	24h_c39890_g1_i2$8-4h_c41938_g2_i1
Nitab4.5_0005259g0020.1	PGSC0003DMP400030290	79.863	437	0	656	PGSC0003DMT400044683	4h_c43306_g2_i1$8-4h_c41938_g2_i2
Nitab4.5_0005616g0010.1	PGSC0003DMP400044439	85.921	277	1.59e-177	492	PGSC0003DMT400065889	24h_c40513_g1_i3$8-4h_c37623_g1_i1
Nitab4.5_0005616g0010.1	PGSC0003DMP400044439	85.921	277	1.59e-177	492	PGSC0003DMT400065889	48h_c39866_g5_i2$8-24h_c40201_g1_i1
Nitab4.5_0005616g0010.1	PGSC0003DMP400044439	85.921	277	1.59e-177	492	PGSC0003DMT400065889	4h_c35976_g1_i1$8-4h_c36089_g1_i2
Nitab4.5_0005616g0010.1	PGSC0003DMP400044439	85.921	277	1.59e-177	492	PGSC0003DMT400065889	4h_c37213_g3_i2$8-4h_c37623_g1_i5
Nitab4.5_0005616g0010.1	PGSC0003DMP400044439	85.921	277	1.59e-177	492	PGSC0003DMT400065889	4h_c39611_g6_i1$8-4h_c37623_g1_i6
Nitab4.5_0005616g0010.1	PGSC0003DMP400044439	85.921	277	1.59e-177	492	PGSC0003DMT400065889	ck_c40625_g1_i1$8-4h_c36089_g1_i1
Nitab4.5_0005643g0010.1	PGSC0003DMP400041113	78.119	489	0	802	PGSC0003DMT400061059	24h_c45180_g1_i1$8-24h_c41537_g1_i7
Nitab4.5_0005643g0010.1	PGSC0003DMP400041113	78.119	489	0	802	PGSC0003DMT400061059	24h_c45180_g1_i5$8-24h_c41537_g1_i2
Nitab4.5_0005643g0010.1	PGSC0003DMP400041113	78.119	489	0	802	PGSC0003DMT400061059	24h_c45180_g1_i6$8-24h_c41537_g1_i4
Nitab4.5_0005643g0010.1	PGSC0003DMP400041113	78.119	489	0	802	PGSC0003DMT400061059	24h_c45180_g2_i1$8-24h_c38024_g3_i1
Nitab4.5_0005919g0010.1	PGSC0003DMP400053930	90.753	465	0	892	PGSC0003DMT400079528	24h_c43621_g1_i1$8-ck_c30084_g1_i3
Nitab4.5_0005919g0010.1	PGSC0003DMP400053930	90.753	465	0	892	PGSC0003DMT400079528	24h_c44369_g2_i14$8-24h_c45272_g1_i5
Nitab4.5_0005919g0010.1	PGSC0003DMP400053930	90.753	465	0	892	PGSC0003DMT400079528	48h_c38671_g1_i1$8-24h_c43162_g2_i1
Nitab4.5_0005919g0010.1	PGSC0003DMP400053930	90.753	465	0	892	PGSC0003DMT400079528	4h_c38824_g1_i2$8-4h_c39571_g3_i2
Nitab4.5_0005919g0010.1	PGSC0003DMP400053930	90.753	465	0	892	PGSC0003DMT400079528	4h_c38824_g1_i3$8-ck_c30084_g1_i2
Nitab4.5_0005919g0010.1	PGSC0003DMP400053930	90.753	465	0	892	PGSC0003DMT400079528	ck_c32086_g2_i2$8-ck_c23947_g1_i1
Nitab4.5_0005919g0010.1	PGSC0003DMP400053930	90.753	465	0	892	PGSC0003DMT400079528	ck_c44060_g2_i1$8-ck_c30084_g1_i1
Nitab4.5_0005919g0010.1	PGSC0003DMP400053930	90.753	465	0	892	PGSC0003DMT400079528	ck_c48438_g1_i2$8-48h_c38079_g1_i1
Nitab4.5_0005973g0010.1	PGSC0003DMP400054077	67.749	431	0	568	PGSC0003DMT400079729	ck_c64208_g1_i1$8-24h_c62905_g1_i1
Nitab4.5_0006089g0050.1	PGSC0003DMP400046122	82.553	235	1.15e-136	393	PGSC0003DMT400068274	4h_c41229_g2_i1$8-4h_c30536_g1_i1
Nitab4.5_0006089g0050.1	PGSC0003DMP400046122	82.553	235	1.15e-136	393	PGSC0003DMT400068274	ck_c31358_g1_i1$8-48h_c25860_g1_i2
Nitab4.5_0006823g0010.1	PGSC0003DMP400016592	75.926	324	5.55e-154	433	PGSC0003DMT400024289	24h_c42068_g1_i4$8-ck_c40714_g3_i2
Nitab4.5_0006823g0010.1	PGSC0003DMP400016592	75.926	324	5.55e-154	433	PGSC0003DMT400024289	4h_c39417_g2_i3$8-ck_c40714_g3_i3
Nitab4.5_0006823g0010.1	PGSC0003DMP400016592	75.926	324	5.55e-154	433	PGSC0003DMT400024289	4h_c39417_g4_i2$8-ck_c40714_g3_i1
Nitab4.5_0006839g0020.1	PGSC0003DMP400002733	88.621	457	0	839	PGSC0003DMT400003838	24h_c48790_g1_i1$8-24h_c47125_g1_i1
Nitab4.5_0006839g0020.1	PGSC0003DMP400002733	88.621	457	0	839	PGSC0003DMT400003838	24h_c48790_g1_i2$8-48h_c41579_g1_i1
Nitab4.5_0006839g0020.1	PGSC0003DMP400002733	88.621	457	0	839	PGSC0003DMT400003838	48h_c41697_g2_i2$8-24h_c47125_g1_i3
Nitab4.5_0006839g0020.1	PGSC0003DMP400002733	88.621	457	0	839	PGSC0003DMT400003838	4h_c44141_g1_i1$8-4h_c43962_g1_i2
Nitab4.5_0006839g0020.1	PGSC0003DMP400002733	88.621	457	0	839	PGSC0003DMT400003838	4h_c44141_g1_i6$8-24h_c47125_g1_i2
Nitab4.5_0007088g0020.1	PGSC0003DMP400025196	78.095	105	6.68e-52	159	PGSC0003DMT400037108	48h_c29496_g1_i1$8-48h_c25630_g1_i1
Nitab4.5_0007088g0020.1	PGSC0003DMP400025196	78.095	105	6.68e-52	159	PGSC0003DMT400037108	4h_c33634_g1_i1$8-24h_c31556_g1_i1
Nitab4.5_0007189g0080.1	PGSC0003DMP400055801	71.788	358	8.43e-180	501	PGSC0003DMT400083083	48h_c38074_g1_i5$8-24h_c45326_g3_i2
Nitab4.5_0007992g0040.1	PGSC0003DMP400015085	73.984	369	2.37e-167	471	PGSC0003DMT400022129	4h_c37949_g1_i1$8-24h_c39325_g1_i3
Nitab4.5_0007992g0040.1	PGSC0003DMP400015085	73.984	369	2.37e-167	471	PGSC0003DMT400022129	4h_c37949_g1_i3$8-24h_c39325_g1_i1
Nitab4.5_0007992g0040.1	PGSC0003DMP400015085	73.984	369	2.37e-167	471	PGSC0003DMT400022129	4h_c87447_g1_i1$8-4h_c37737_g1_i3
Nitab4.5_0008887g0010.1	PGSC0003DMP400007352	83.707	491	0	805	PGSC0003DMT400010531	4h_c41202_g1_i1$8-4h_c40544_g1_i1
Nitab4.5_0009068g0010.1	PGSC0003DMP400039584	81.519	395	0	564	PGSC0003DMT400058761	4h_c33455_g2_i1$8-ck_c31124_g2_i1
Nitab4.5_0009068g0010.1	PGSC0003DMP400039584	81.519	395	0	564	PGSC0003DMT400058761	4h_c33455_g3_i1$8-ck_c37741_g2_i1
Nitab4.5_0009068g0010.1	PGSC0003DMP400039584	81.519	395	0	564	PGSC0003DMT400058761	ck_c44420_g4_i1$8-4h_c39483_g1_i1
